# Supplementary material for: Global, regional, and national trends and burden of hypertensive disorders in pregnancy among women of childbearing age from 1990 to 2021
Source: Front Glob Womens Health. 2025 May 9;6:1533843. doi: 10.3389/fgwh.2025.1533843 (PMC12098623; doi:10.3389/fgwh.2025.1533843)
Supplement: Supplementary file 2 [file Table1.xlsx]

## Sheet: Table0
Supplementary Table 1 The incidence of hypertensive disorders of pregnancy cases and rates among WCBA in 1990 and 2021, and the trends from 1990 to 2021.
Supplementary Table 2 The DALY of hypertensive disorders of pregnancy cases and rates among WCBA in 1990 and 2021, and the trends from 1990 to 2021.
Supplementary Table 3 The death of hypertensive disorders of pregnancy cases and rates among WCBA in 1990 and 2021, and the trends from 1990 to 2021.
Supplementary Table 4 The prevalence of hypertensive disorders of pregnancy cases and rates among WCBA in 1990 and 2021 across 204 countries, and the trends from 1990 to 2021.
Supplementary Table 5 The incidence of hypertensive disorders of pregnancy cases and rates among WCBA in 1990 and 2021 across 204 countries, and the trends from 1990 to 2021.
Supplementary Table 6 The DALY of hypertensive disorders of pregnancy cases and rates among WCBA in 1990 and 2021 across 204 countries, and the trends from 1990 to 2021.
Supplementary Table 7 The death of hypertensive disorders of pregnancy cases and rates among WCBA in 1990 and 2021 across 204 countries, and the trends from 1990 to 2021.
Supplementary Table 8 The incidence of hypertensive disorders of pregnancy cases and rates among WCBA in 1990 and 2021, and the trends in age patterns from 1990 to 2021.
Supplementary Table 9 The DALY of hypertensive disorders of pregnancy cases and rates among WCBA in 1990 and 2021, and the trends in age patterns from 1990 to 2021.
Supplementary Table 10 The death of hypertensive disorders of pregnancy cases and rates among WCBA in 1990 and 2021, and the trends in age patterns from 1990 to 2021.

## Sheet: Table S1
Location	1990_thousands(95% UI)	2021_thousands(95% UI)	Percentage change	1990_per 100 000(95% UI)	2021_per 100 000(95% UI)	EAPC(95% CI)
Global	53170.45 (47193.99-58882.38)	37578.85 (31460.47-45422.08)	-0.29	3.98 (3.53-4.4)	1.93 (1.61-2.33)	-2.29 (-2.33--2.24)
High SDI	335.63 (282.55-394.26)	134.16 (112.57-162.3)	-0.6	0.15 (0.12-0.17)	0.06 (0.05-0.07)	-2.68 (-2.86--2.5)
High-middle SDI	2000.47 (1611.58-2382.77)	354.43 (294.9-438.4)	-0.82	0.72 (0.58-0.86)	0.12 (0.1-0.14)	-5.58 (-5.68--5.48)
Middle SDI	10373.39 (9211.26-11561.99)	4870.31 (4173.04-5852.53)	-0.53	2.32 (2.06-2.59)	0.79 (0.67-0.95)	-3.39 (-3.46--3.33)
Low-middle SDI	22822.33 (19798.54-25430.61)	13879.38 (11200.04-17277.81)	-0.39	8.36 (7.25-9.32)	2.74 (2.21-3.41)	-3.58 (-3.67--3.49)
Low SDI	17605.39 (15026.92-19918.29)	18308.49 (14975.5-22307.93)	0.04	15.76 (13.45-17.83)	6.67 (5.46-8.13)	-2.65 (-2.76--2.54)
Andean Latin America	631.56 (536.6-737.36)	333.53 (245.52-439.13)	-0.47	6.66 (5.66-7.77)	1.91 (1.41-2.52)	-4.28 (-4.53--4.04)
Australasia	4.36 (3.47-5.38)	1.43 (1.08-1.82)	-0.67	0.08 (0.06-0.1)	0.02 (0.02-0.03)	-3.88 (-4.47--3.28)
Caribbean	377.06 (303.7-475.81)	506.27 (324.31-742.83)	0.34	4.05 (3.26-5.1)	4.21 (2.7-6.18)	0.78 (0.59-0.98)
Central Asia	250.98 (223.08-282.63)	80.34 (66.12-96.53)	-0.68	1.5 (1.33-1.68)	0.33 (0.27-0.4)	-4.6 (-4.97--4.23)
Central Europe	51.07 (44.31-59.04)	6.61 (5.56-7.98)	-0.87	0.17 (0.14-0.19)	0.03 (0.02-0.03)	-4.93 (-5.37--4.49)
Central Latin America	1115.67 (1017.6-1220.5)	491.49 (399.34-601.11)	-0.56	2.66 (2.43-2.91)	0.72 (0.59-0.88)	-4.05 (-4.28--3.81)
Central Sub-Saharan Africa	2416.63 (1698.14-3223.26)	2636.31 (1835.78-3656.12)	0.09	19.55 (13.74-26.08)	8.07 (5.62-11.2)	-2.08 (-2.39--1.76)
East Asia	1806.75 (1235.82-2443.37)	190.06 (136.9-263.13)	-0.89	0.54 (0.37-0.73)	0.06 (0.04-0.08)	-6.85 (-7.1--6.6)
Eastern Europe	185.29 (159.06-211.04)	16.89 (13.74-20.85)	-0.91	0.34 (0.29-0.38)	0.04 (0.03-0.04)	-6.56 (-6.99--6.14)
Eastern Sub-Saharan Africa	7407.01 (6354.72-8456.37)	6303.22 (5032.7-7721.4)	-0.15	17.17 (14.73-19.6)	5.89 (4.7-7.21)	-3.25 (-3.41--3.1)
High-income Asia Pacific	52.65 (43.21-61.94)	6.93 (5.66-8.34)	-0.87	0.12 (0.09-0.14)	0.02 (0.01-0.02)	-5.72 (-5.95--5.49)
High-income North America	86.23 (70.41-106.48)	80.97 (65.66-101.01)	-0.06	0.12 (0.09-0.14)	0.1 (0.08-0.12)	0.23 (-0.05-0.5)
North Africa and Middle East	4293.03 (3407.82-5127.12)	1635.34 (1173.81-2178.26)	-0.62	5.5 (4.36-6.56)	1.03 (0.74-1.37)	-4.99 (-5.17--4.81)
Oceania	43.09 (23.81-63.98)	77.93 (53.11-109.19)	0.81	2.77 (1.53-4.12)	2.25 (1.53-3.15)	-0.57 (-0.77--0.36)
South Asia	20252.45 (17108.86-23035.54)	11844.27 (8784.41-15578.28)	-0.42	7.95 (6.71-9.04)	2.4 (1.78-3.15)	-4.06 (-4.25--3.88)
Southeast Asia	6208.53 (5178.1-7231.88)	3009.58 (2428.89-3782.71)	-0.52	5.17 (4.31-6.02)	1.64 (1.33-2.06)	-3.55 (-3.62--3.47)
Southern Latin America	112.86 (96.33-133.32)	36.7 (28.61-45.86)	-0.67	0.91 (0.78-1.08)	0.21 (0.16-0.26)	-3.67 (-3.98--3.36)
Southern Sub-Saharan Africa	617.39 (468.49-815.1)	469.99 (358.88-608.79)	-0.24	4.64 (3.52-6.13)	2.16 (1.65-2.8)	-0.96 (-2.06-0.15)
Tropical Latin America	1214.46 (1082.99-1361.9)	341.84 (295.93-389.56)	-0.72	3.04 (2.71-3.41)	0.56 (0.49-0.64)	-4.54 (-4.97--4.1)
Western Europe	86.43 (77.05-97.55)	19.62 (17.11-22.21)	-0.77	0.09 (0.08-0.1)	0.02 (0.02-0.02)	-4.21 (-4.45--3.96)
Western Sub-Saharan Africa	5956.95 (4601.63-7219.92)	9489.55 (7242.56-12424.94)	0.59	13.66 (10.55-16.56)	7.92 (6.04-10.36)	-1.71 (-1.8--1.62)

## Sheet: Table S2
Location	1990_thousands(95% UI)	2021_thousands(95% UI)	Percentage change	1990_per 100 000(95% UI)	2021_per 100 000(95% UI)	EAPC(95% CI)
Global	15610.77 (12887.45-19203.39)	17997.26 (15301.46-21472.49)	0.15	1167.28 (963.65-1435.92)	923.48 (785.15-1101.8)	-0.67 (-0.73--0.62)
High SDI	1230.57 (963.38-1609.07)	1233.64 (1021.92-1511.65)	0	542.8 (424.94-709.76)	507.34 (420.27-621.67)	-0.39 (-0.6--0.19)
High-middle SDI	1486.5 (1147.39-1964.95)	1247.1 (1006.65-1559.97)	-0.16	535.19 (413.1-707.44)	408.71 (329.91-511.25)	-0.14 (-0.57-0.3)
Middle SDI	4040.25 (3287.55-5082.55)	3687.93 (3095.95-4454.8)	-0.09	903.73 (735.36-1136.87)	596.3 (500.58-720.3)	-1.01 (-1.18--0.84)
Low-middle SDI	4717.87 (3957.38-5746.21)	5087.97 (4277.41-6041.39)	0.08	1728.69 (1450.03-2105.48)	1004.99 (844.89-1193.31)	-1.9 (-2.08--1.73)
Low SDI	4125.38 (3474.78-4853.06)	6729.35 (5707.26-7935.8)	0.63	3693.75 (3111.22-4345.29)	2453.18 (2080.58-2892.99)	-1.29 (-1.43--1.16)
Andean Latin America	59.98 (53.06-68.71)	101.26 (94.73-109.13)	0.69	632.41 (559.43-724.48)	580.2 (542.77-625.32)	-0.24 (-0.44--0.04)
Australasia	35.01 (29.34-42.29)	33.81 (26.03-42.67)	-0.03	652.33 (546.6-787.95)	468.31 (360.58-591.09)	-0.97 (-1.24--0.69)
Caribbean	93.05 (73.61-120.24)	82.87 (66.59-104.33)	-0.11	998.28 (789.66-1289.93)	688.92 (553.6-867.38)	-1.2 (-1.31--1.09)
Central Asia	70.75 (56.77-89.35)	91.59 (72.94-116.67)	0.29	421.73 (338.39-532.57)	377.45 (300.61-480.81)	0.31 (-0.07-0.69)
Central Europe	112.55 (82.97-153.95)	80.76 (66.28-100.69)	-0.28	366.47 (270.16-501.26)	313.58 (257.36-390.96)	-0.17 (-0.46-0.12)
Central Latin America	676.34 (564.84-817.15)	614.89 (538.84-710.71)	-0.09	1613.67 (1347.65-1949.61)	901.67 (790.14-1042.18)	-1.2 (-1.55--0.85)
Central Sub-Saharan Africa	562.06 (465.29-669.13)	876.37 (719.63-1075.37)	0.56	4546.9 (3764.07-5413.07)	2683.89 (2203.89-3293.34)	-1.55 (-1.66--1.43)
East Asia	1277.08 (941.04-1786.15)	708.24 (547.13-918.34)	-0.45	383.07 (282.27-535.76)	214.03 (165.34-277.52)	-1.01 (-2.32-0.32)
Eastern Europe	429.73 (320.13-586.48)	372.23 (286.19-479.42)	-0.13	777.16 (578.96-1060.65)	771.58 (593.23-993.76)	1.42 (0.84-2)
Eastern Sub-Saharan Africa	1968.34 (1631.48-2334)	3076.72 (2589.86-3610.27)	0.56	4561.55 (3780.9-5408.97)	2872.73 (2418.15-3370.91)	-1.39 (-1.53--1.24)
High-income Asia Pacific	178.98 (141.14-232.91)	115.15 (98.04-135.36)	-0.36	391.29 (308.58-509.2)	302.73 (257.74-355.84)	-1.44 (-1.88--0.99)
High-income North America	579.34 (442.91-764.44)	625.61 (538.73-735.73)	0.08	779.03 (595.57-1027.93)	744.58 (641.18-875.63)	-0.32 (-0.52--0.12)
North Africa and Middle East	1087.89 (863.18-1386.4)	1202.84 (943.76-1537.92)	0.11	1392.49 (1104.88-1774.6)	754.87 (592.27-965.15)	-1.42 (-1.6--1.25)
Oceania	17.87 (13.98-22.92)	33.42 (26.41-42.81)	0.87	1149.85 (899.76-1474.92)	962.96 (760.99-1233.27)	-0.71 (-0.77--0.65)
South Asia	4011.48 (3322.77-4913.83)	3474.49 (2871.19-4284.27)	-0.13	1573.79 (1303.6-1927.8)	703.14 (581.05-867.02)	-2.89 (-3.28--2.5)
Southeast Asia	1192.31 (942.32-1504.89)	1141.45 (915.36-1418.24)	-0.04	992.03 (784.04-1252.11)	623.06 (499.65-774.14)	-1.46 (-1.53--1.4)
Southern Latin America	107.35 (81.69-139.52)	134.37 (112.89-162.34)	0.25	866.24 (659.17-1125.77)	770.92 (647.7-931.39)	-0.12 (-0.24--0.01)
Southern Sub-Saharan Africa	341.56 (282.57-408.09)	366 (306.64-431.02)	0.07	2569.66 (2125.88-3070.15)	1685.7 (1412.28-1985.16)	-1.09 (-1.18--1.01)
Tropical Latin America	407.17 (324.68-528.29)	370.26 (317.11-443.3)	-0.09	1020.7 (813.92-1324.34)	610.86 (523.17-731.35)	-1.49 (-1.77--1.21)
Western Europe	371.97 (285.07-488.35)	386.95 (308.53-488.13)	0.04	389.3 (298.35-511.1)	415.28 (331.12-523.86)	0.25 (0.07-0.42)
Western Sub-Saharan Africa	2029.97 (1717.97-2371.17)	4107.98 (3522.52-4750.42)	1.02	4655.37 (3939.85-5437.86)	3426.46 (2938.13-3962.32)	-0.87 (-1.07--0.67)

## Sheet: Table S3
Location	1990_(95% UI)	2021_(95% UI)	Percentage change	1990_per 100 000(95% UI)	2021_per 100 000(95% UI)	EAPC(95% CI)
Global	3436.43 (3061.1-3805.45)	2438.17 (2063.99-2911.8)	-0.29	256.96 (228.89-284.55)	125.11 (105.91-149.41)	-2.28 (-2.33--2.23)
High SDI	33.09 (25.95-42.68)	20.43 (14.21-29.19)	-0.38	14.59 (11.45-18.83)	8.4 (5.84-12.01)	-1.65 (-1.8--1.49)
High-middle SDI	138.07 (111.71-167.07)	34.5 (26.84-44.43)	-0.75	49.71 (40.22-60.15)	11.31 (8.8-14.56)	-4.46 (-4.57--4.36)
Middle SDI	680.5 (600.16-767.3)	324.87 (279.7-384.9)	-0.52	152.22 (134.24-171.63)	52.53 (45.23-62.23)	-3.32 (-3.38--3.26)
Low-middle SDI	1464.56 (1277.54-1622.43)	878.42 (710.45-1087.04)	-0.4	536.63 (468.11-594.48)	173.51 (140.33-214.71)	-3.64 (-3.73--3.54)
Low SDI	1118.09 (950.14-1268.4)	1177.94 (971.88-1429.46)	0.05	1001.11 (850.72-1135.69)	429.42 (354.3-521.11)	-2.63 (-2.75--2.51)
Andean Latin America	39.16 (33.44-45.95)	20.67 (15.42-26.83)	-0.47	412.89 (352.54-484.5)	118.42 (88.37-153.75)	-4.26 (-4.48--4.03)
Australasia	0.65 (0.47-0.92)	0.44 (0.27-0.7)	-0.32	12.19 (8.77-17.14)	6.15 (3.74-9.69)	-2.03 (-2.3--1.76)
Caribbean	23.65 (19.27-29.18)	30.51 (19.73-44.4)	0.29	253.7 (206.74-313.08)	253.65 (164.04-369.1)	0.65 (0.46-0.84)
Central Asia	16.02 (14.22-17.98)	5.75 (4.74-6.99)	-0.64	95.48 (84.78-107.15)	23.7 (19.54-28.8)	-4.2 (-4.58--3.81)
Central Europe	4.39 (3.62-5.44)	1.27 (0.87-1.85)	-0.71	14.31 (11.78-17.7)	4.95 (3.37-7.17)	-2.79 (-3.19--2.39)
Central Latin America	75.13 (67.46-82.51)	34.99 (28.87-42.23)	-0.53	179.26 (160.96-196.86)	51.3 (42.33-61.93)	-3.81 (-4.03--3.59)
Central Sub-Saharan Africa	151.05 (106.58-199.21)	167.08 (118.43-228.83)	0.11	1221.93 (862.2-1611.57)	511.69 (362.7-700.81)	-2.06 (-2.37--1.75)
East Asia	125.18 (89.87-166.5)	18.83 (13.87-25.18)	-0.85	37.55 (26.96-49.94)	5.69 (4.19-7.61)	-5.76 (-6.05--5.46)
Eastern Europe	16.51 (13.58-20.71)	5.23 (3.2-8.32)	-0.68	29.85 (24.57-37.46)	10.84 (6.62-17.25)	-2.43 (-2.88--1.98)
Eastern Sub-Saharan Africa	464.92 (403.43-527.02)	405.95 (330.7-492.72)	-0.13	1077.43 (934.94-1221.34)	379.04 (308.78-460.05)	-3.18 (-3.35--3.02)
High-income Asia Pacific	4.77 (3.78-6.01)	1.39 (0.95-2.01)	-0.71	10.43 (8.25-13.14)	3.66 (2.5-5.28)	-3.67 (-4.03--3.3)
High-income North America	11.34 (8.32-15.8)	11.07 (7.91-14.87)	-0.02	15.25 (11.19-21.25)	13.18 (9.41-17.69)	-0.17 (-0.35-0.01)
North Africa and Middle East	269.42 (217.09-319.34)	110.92 (83.69-144.3)	-0.59	344.86 (277.88-408.76)	69.61 (52.52-90.56)	-4.75 (-4.92--4.57)
Oceania	2.83 (1.64-4.17)	5.09 (3.56-7.03)	0.8	181.81 (105.8-268.66)	146.71 (102.69-202.42)	-0.59 (-0.78--0.39)
South Asia	1307.22 (1110.48-1488.19)	741.22 (555.84-968.48)	-0.43	512.85 (435.67-583.85)	150 (112.49-195.99)	-4.17 (-4.36--3.98)
Southeast Asia	393.57 (328.88-457.03)	189.58 (154.56-236.83)	-0.52	327.46 (273.64-380.26)	103.48 (84.37-129.27)	-3.57 (-3.63--3.5)
Southern Latin America	8.06 (6.84-9.55)	3.7 (2.79-4.86)	-0.54	65.02 (55.22-77.1)	21.24 (15.99-27.87)	-2.83 (-3.06--2.59)
Southern Sub-Saharan Africa	40.88 (31.68-53.52)	31.3 (24.4-39.7)	-0.23	307.52 (238.31-402.63)	144.15 (112.39-182.84)	-1.08 (-2.08--0.08)
Tropical Latin America	76.83 (68.99-85.72)	23.96 (20.39-27.61)	-0.69	192.61 (172.96-214.89)	39.54 (33.64-45.55)	-4.26 (-4.67--3.84)
Western Europe	9.2 (7.23-12.27)	5.29 (3.36-8.26)	-0.42	9.63 (7.57-12.84)	5.68 (3.6-8.87)	-1.54 (-1.72--1.36)
Western Sub-Saharan Africa	395.65 (309.2-477.88)	623.91 (487.68-803.52)	0.58	907.35 (709.08-1095.94)	520.4 (406.78-670.22)	-1.75 (-1.84--1.66)

## Sheet: Table S4
Location	1990_thousands(95% UI)	2021_thousands(95% UI)	Percentage change	1990_per 100 000(95% UI)	2021_per 100 000(95% UI)	EAPC(95% CI)
Afghanistan	6515.76 (4158.99-9788.91)	15867.41 (9907.27-23790.33)	1.44	296.13 (189.02-444.89)	220.52 (137.69-330.64)	-0.93 (-1.11--0.74)
Albania	944.8 (560.33-1456.01)	445.1 (268.88-672.98)	-0.53	113.13 (67.1-174.35)	72.53 (43.81-109.66)	-1.45 (-1.91--0.99)
Algeria	13757.06 (8468.83-21217.36)	21824.28 (12321.41-33709.51)	0.59	236.73 (145.73-365.11)	194.45 (109.78-300.35)	0.18 (-0.31-0.67)
American Samoa	50.89 (32.12-79.56)	27.4 (17.71-40.93)	-0.46	423.37 (267.2-661.92)	233.49 (150.9-348.86)	-2.22 (-2.37--2.07)
Andorra	8.96 (5.41-14.05)	10.51 (6.09-16.59)	0.17	60.06 (36.27-94.14)	52.6 (30.49-83.02)	-0.43 (-0.53--0.34)
Angola	21408.63 (14185.46-31505.7)	44695.09 (29145.9-66409.8)	1.09	929.98 (616.21-1368.6)	582.34 (379.75-865.27)	-1.37 (-1.5--1.24)
Antigua and Barbuda	23.12 (14.61-36.53)	20.14 (12.65-30.9)	-0.13	142.31 (89.94-224.82)	83.35 (52.37-127.86)	-2.02 (-2.14--1.9)
Argentina	15788.9 (9847.4-23876.69)	20192.12 (12639.86-30663.75)	0.28	196.7 (122.68-297.46)	169.88 (106.34-257.98)	-0.23 (-0.35--0.1)
Armenia	420.25 (254.77-643.54)	329.17 (192.57-508.71)	-0.22	48.52 (29.42-74.3)	44.68 (26.14-69.04)	0.8 (0.01-1.59)
Australia	5704.79 (3766.51-8107.79)	5740.12 (3475.52-8754.03)	0.01	127.81 (84.38-181.65)	95.28 (57.69-145.31)	-0.7 (-1.22--0.19)
Austria	840.37 (579.23-1134.57)	671.08 (459.39-909.13)	-0.2	42.47 (29.27-57.33)	33.99 (23.27-46.04)	-1.09 (-1.23--0.96)
Azerbaijan	1181.84 (730.12-1898.53)	1104.14 (699.62-1649.36)	-0.07	63.03 (38.94-101.25)	40.28 (25.52-60.17)	-0.61 (-1.11--0.11)
Bahamas	122.17 (73.64-191.24)	97.58 (61.65-148.27)	-0.2	168.43 (101.52-263.67)	90.5 (57.17-137.52)	-1.5 (-1.74--1.26)
Bahrain	304.74 (183.34-473.92)	427.05 (263.45-647.54)	0.4	264.31 (159.02-411.04)	130.99 (80.81-198.62)	-2.08 (-2.39--1.77)
Bangladesh	59548.39 (39661.95-91526.41)	46253.44 (28318.15-70173.6)	-0.22	241.87 (161.1-371.76)	100.56 (61.57-152.57)	-2.84 (-2.87--2.82)
Barbados	106.47 (66.62-166.37)	65.82 (41.98-100.89)	-0.38	155.4 (97.24-242.82)	92.46 (58.97-141.72)	-1.8 (-1.93--1.66)
Belarus	3508.58 (2083.63-5683.54)	2859.89 (1763.85-4496.95)	-0.18	138.48 (82.24-224.32)	134.86 (83.17-212.05)	0.66 (0.16-1.17)
Belgium	2825.62 (1697.21-4464.88)	3268.21 (1948.72-5060.69)	0.16	116.07 (69.72-183.4)	131.91 (78.65-204.26)	0.35 (0.08-0.62)
Belize	132.48 (82.11-211.73)	181.45 (114.43-285.84)	0.37	314.72 (195.05-502.96)	150.22 (94.74-236.64)	-2.25 (-2.45--2.06)
Benin	10151.57 (6713.54-14484.29)	24584.88 (16366.54-35654.26)	1.42	926.71 (612.86-1322.23)	757.83 (504.5-1099.04)	-0.52 (-0.58--0.46)
Bermuda	26.27 (15.63-41.25)	15.44 (9.42-23.94)	-0.41	153.57 (91.36-241.17)	114.54 (69.86-177.56)	-0.89 (-0.97--0.8)
Bhutan	389.38 (250.08-600.83)	268.93 (160.24-424.61)	-0.31	271.98 (174.68-419.68)	129.9 (77.4-205.1)	-2.52 (-2.62--2.42)
Bolivia (Plurinational State of)	2758.1 (1706.27-4278.62)	3027.8 (1809.75-4547.16)	0.1	180.28 (111.53-279.67)	97.11 (58.04-145.84)	-1.98 (-2.08--1.89)
Bosnia and Herzegovina	753.26 (460.17-1180.37)	397.58 (239.67-608)	-0.47	64.7 (39.53-101.39)	54.34 (32.76-83.11)	-0.06 (-0.46-0.35)
Botswana	1921.53 (1239.17-2869.13)	2017.46 (1323.58-2933.29)	0.05	596.83 (384.89-891.16)	296.52 (194.54-431.13)	-2.07 (-2.12--2.01)
Brazil	72534.6 (45013.36-115317)	62112.63 (40783.62-89715.19)	-0.14	186.22 (115.56-296.06)	105.79 (69.46-152.8)	-1.8 (-2.22--1.39)
Brunei Darussalam	47.43 (29.16-75.53)	56.88 (34.57-91.15)	0.2	70.21 (43.16-111.8)	45.52 (27.67-72.95)	-1.81 (-2.07--1.55)
Bulgaria	1098.73 (630.6-1754.82)	684.74 (418.21-1073.24)	-0.38	53.06 (30.45-84.74)	48.07 (29.36-75.34)	0.53 (0.21-0.86)
Burkina Faso	19424.29 (12929.76-27921.12)	43986.53 (29086.51-64064.72)	1.26	927.98 (617.71-1333.9)	800.8 (529.54-1166.33)	-0.48 (-0.5--0.46)
Burundi	11943.81 (7965.4-17469.62)	20464.56 (13330.59-29989.32)	0.71	948.38 (632.48-1387.15)	654.34 (426.24-958.89)	-0.98 (-1.07--0.89)
Cabo Verde	522.42 (344.47-753.33)	540.86 (364.62-768.87)	0.04	658.68 (434.31-949.81)	359.86 (242.6-511.57)	-1.95 (-2--1.89)
Cambodia	7249.31 (4532.76-10782.15)	7313.52 (4401.09-11513.39)	0.01	289.47 (181-430.54)	161.86 (97.4-254.8)	-1.87 (-2.16--1.58)
Cameroon	21765.19 (14635.35-31767.17)	50795.86 (34849.33-72112.34)	1.33	914.74 (615.09-1335.1)	648.51 (444.92-920.66)	-0.86 (-1.01--0.72)
Canada	3874.88 (2550.42-5467.97)	1026.31 (523.69-1787.99)	-0.74	52.68 (34.67-74.33)	12.37 (6.31-21.56)	-3.28 (-4.47--2.08)
Central African Republic	5452.85 (3522.5-7928.9)	6989.99 (4426.91-10414.92)	0.28	850.7 (549.54-1236.98)	505.25 (319.99-752.82)	-1.63 (-1.76--1.5)
Chad	12894.53 (8544.38-18961.96)	32622.12 (21214.11-47123.72)	1.53	969.75 (642.59-1426.06)	843.39 (548.45-1218.3)	-0.38 (-0.46--0.31)
Chile	7584.34 (4646.12-11785.45)	9342.39 (6410.8-12746.82)	0.23	209.83 (128.54-326.06)	198.34 (136.11-270.62)	0.17 (-0.41-0.75)
China	269657.96 (162233.21-430724.55)	151726.07 (92093.89-231686.53)	-0.44	83.69 (50.35-133.68)	47.61 (28.9-72.7)	-0.86 (-2.36-0.66)
Colombia	8909.44 (5616.64-13645.75)	9049.34 (5440.77-14281.91)	0.02	102.59 (64.67-157.12)	69.08 (41.53-109.02)	-1.53 (-1.78--1.27)
Comoros	973.9 (649.66-1412)	842.21 (559.75-1221.86)	-0.14	924.39 (616.63-1340.22)	431.41 (286.73-625.88)	-2.54 (-2.59--2.5)
Congo	4080.81 (2657.35-6011.31)	5807.21 (3696.96-8408.03)	0.42	724 (471.45-1066.49)	405.31 (258.03-586.84)	-1.6 (-1.89--1.31)
Cook Islands	10.24 (6.38-15.91)	6.29 (4.01-9.37)	-0.39	222.86 (138.98-346.27)	145.93 (93.08-217.43)	-1.86 (-2.01--1.71)
Costa Rica	988.11 (615.68-1549.15)	930.38 (605.51-1457.8)	-0.06	127.07 (79.17-199.21)	71.87 (46.77-112.61)	-1.82 (-2.16--1.47)
C么te d'Ivoire	25284.83 (16465.03-36498.35)	43566.72 (29192.76-62779.05)	0.72	924 (601.69-1333.78)	654.27 (438.41-942.8)	-0.97 (-1.03--0.9)
Croatia	525.12 (319.09-811.27)	371.13 (255.13-506.9)	-0.29	43.73 (26.58-67.57)	41.37 (28.44-56.51)	1.26 (0.8-1.72)
Cuba	3913.48 (2413.4-6362.89)	2415.94 (1508.72-3841.51)	-0.38	127.72 (78.76-207.66)	97.07 (60.62-154.35)	-0.68 (-0.91--0.45)
Cyprus	108.27 (64.26-167.8)	146.02 (84.7-233.85)	0.35	54.81 (32.53-84.95)	40.89 (23.72-65.48)	-0.83 (-1.71-0.06)
Czechia	2218.38 (1333.88-3550.47)	2367.09 (1426.96-3701.16)	0.07	86.16 (51.81-137.91)	103.19 (62.21-161.35)	1.2 (0.83-1.56)
Democratic People's Republic of Korea	4155.57 (2550.2-6570.18)	2252.91 (1364.62-3460.53)	-0.46	73.28 (44.97-115.86)	34.19 (20.71-52.51)	-2.82 (-2.98--2.65)
Democratic Republic of the Congo	80471.06 (52393.06-118014.58)	114822.55 (74328-170055.27)	0.43	942.88 (613.89-1382.77)	538.88 (348.84-798.1)	-1.66 (-1.82--1.5)
Denmark	352.34 (219.64-544.13)	433.37 (254.51-663.82)	0.23	26.99 (16.82-41.67)	34.31 (20.15-52.56)	2.49 (1.68-3.31)
Djibouti	798.75 (522.32-1159.08)	1677.14 (1106.54-2437.48)	1.1	812.61 (531.39-1179.19)	522 (344.4-758.65)	-1.28 (-1.44--1.11)
Dominica	47.4 (29.81-73.1)	20.73 (13.04-31.31)	-0.56	278.26 (174.97-429.12)	126.12 (79.35-190.49)	-3.06 (-3.31--2.82)
Dominican Republic	4388.33 (2804.08-7034.29)	4505.56 (2848.98-7124.12)	0.03	232.44 (148.53-372.59)	155.53 (98.35-245.93)	-1.45 (-1.61--1.3)
Ecuador	4028.9 (2800.19-5428.52)	11937.67 (8256.89-16145.19)	1.96	159.74 (111.03-215.24)	253.15 (175.1-342.38)	1.61 (1.4-1.81)
Egypt	38148.35 (23928.36-57814.82)	52715.18 (33730.83-81430.69)	0.38	290.91 (182.47-440.88)	203.16 (130-313.83)	-0.71 (-0.91--0.51)
El Salvador	1689.2 (1038.8-2607.9)	1211.33 (769.99-1876.65)	-0.28	128.87 (79.25-198.96)	68.19 (43.35-105.65)	-2.38 (-2.64--2.13)
Equatorial Guinea	854.08 (547.11-1256.28)	1763.49 (1192.03-2506.26)	1.06	864.74 (553.95-1271.97)	483.85 (327.06-687.64)	-1.79 (-2.02--1.55)
Eritrea	6654.49 (4371.37-9693.38)	9109.1 (6003.64-13411.75)	0.37	843.84 (554.32-1229.2)	550.32 (362.71-810.27)	-1.38 (-1.45--1.3)
Estonia	643.07 (405.92-1031.76)	555.77 (344.28-847.62)	-0.14	168.76 (106.53-270.77)	199.65 (123.68-304.5)	1.74 (1.3-2.18)
Eswatini	1558.85 (1031.46-2243.1)	1406.78 (941.12-2045)	-0.1	799.84 (529.24-1150.93)	446.35 (298.6-648.85)	-1.8 (-1.85--1.74)
Ethiopia	94444.1 (61982.71-140377.79)	141802.08 (92215.82-208125.78)	0.5	837.01 (549.32-1244.09)	511.57 (332.68-750.84)	-1.65 (-1.77--1.54)
Fiji	356.32 (218.2-544.46)	483.48 (298.87-739.01)	0.36	182.27 (111.62-278.51)	211.7 (130.86-323.58)	0.56 (0.47-0.64)
Finland	1251.86 (758.16-1916.41)	1108.37 (666.65-1735.15)	-0.11	99.09 (60.01-151.7)	97.52 (58.66-152.67)	-0.49 (-0.79--0.19)
France	12492.1 (7594.81-19579.33)	15200.2 (8700.76-23254.02)	0.22	86.32 (52.48-135.29)	107.06 (61.28-163.79)	0.56 (0.4-0.73)
Gabon	1670.8 (1092.31-2419.66)	2126.03 (1420.77-3026.71)	0.27	754.72 (493.41-1093)	434.27 (290.21-618.24)	-1.69 (-1.85--1.53)
Gambia	1971.72 (1293.55-2894.52)	3718.28 (2466.85-5421.51)	0.89	868.86 (570.02-1275.51)	604.62 (401.13-881.58)	-1.14 (-1.25--1.03)
Georgia	285.73 (173.58-447.32)	207.19 (144.09-276.55)	-0.27	20.82 (12.65-32.59)	26.33 (18.31-35.14)	1.44 (1.09-1.8)
Germany	20578.16 (12524.22-33019.23)	24253.65 (14484.58-37353.21)	0.18	105.88 (64.44-169.89)	142.41 (85.05-219.33)	0.59 (0.01-1.18)
Ghana	23461.26 (15183.7-35258.96)	46831.49 (31541.75-66932.69)	1	665.22 (430.52-999.73)	512.92 (345.46-733.08)	-2.56 (-3.6--1.51)
Greece	1345.65 (821.7-2131.18)	1329.78 (784.82-2029.3)	-0.01	53.4 (32.61-84.58)	61.35 (36.21-93.62)	0.8 (0.58-1.02)
Greenland	8.28 (5.09-13.05)	6.23 (3.86-9.95)	-0.25	56.22 (34.56-88.59)	48.92 (30.35-78.14)	-0.38 (-0.77-0)
Grenada	41.25 (25.99-64.96)	28.23 (17.29-43.89)	-0.32	211.93 (133.52-333.76)	110.19 (67.49-171.36)	-2.4 (-2.49--2.31)
Guam	93.43 (58.19-144.8)	94.64 (59.88-146.53)	0.01	267.77 (166.78-415)	262.31 (165.98-406.15)	-0.01 (-0.17-0.15)
Guatemala	1024.04 (643.06-1631.56)	415.53 (375.68-457.54)	-0.59	55.74 (35-88.81)	9.45 (8.55-10.41)	-7.15 (-7.95--6.34)
Guinea	12280.79 (8101.19-17966.7)	20689.19 (13736.67-30183.81)	0.68	900.33 (593.91-1317.17)	623.43 (413.93-909.54)	-1.2 (-1.22--1.17)
Guinea-Bissau	2000.2 (1314.24-2916.42)	3177.03 (2077.8-4672.71)	0.59	857.48 (563.41-1250.26)	604.79 (395.54-889.51)	-1.05 (-1.12--0.97)
Guyana	478.7 (292.57-774.86)	281.55 (177.98-439.23)	-0.41	234.37 (143.24-379.37)	138.56 (87.59-216.16)	-1.93 (-2.05--1.82)
Haiti	4563.65 (2823.08-6990.04)	5342.94 (3289.37-8324.85)	0.17	296.61 (183.48-454.31)	150.93 (92.92-235.17)	-2.17 (-2.31--2.03)
Honduras	1766.59 (1113.78-2776.24)	2104.94 (1345.35-3225.29)	0.19	167.45 (105.57-263.14)	74.16 (47.4-113.63)	-2.83 (-3.04--2.61)
Hungary	853.35 (514.08-1341.18)	737.41 (442.37-1120.16)	-0.14	33.67 (20.28-52.91)	34.48 (20.68-52.37)	0.75 (0.32-1.2)
Iceland	46.77 (28.15-75.28)	53.04 (31.15-83.91)	0.13	72.11 (43.4-116.07)	66.61 (39.12-105.38)	-0.56 (-1.18-0.07)
India	516194.45 (321430.12-789059.52)	378859.87 (237567.33-576229.22)	-0.27	255.66 (159.2-390.8)	100.15 (62.8-152.33)	-3.72 (-4.44--2.98)
Indonesia	111773.96 (70620.37-167183.23)	95638.65 (61999.61-140213.76)	-0.14	233.23 (147.36-348.85)	127.02 (82.34-186.22)	-2.1 (-2.32--1.88)
Iran (Islamic Republic of)	46482.81 (28859.56-71047.64)	37177.31 (22327.71-56536.27)	-0.2	367.53 (228.18-561.75)	159.93 (96.05-243.21)	-0.78 (-1.55--0.01)
Iraq	16452.28 (10088.83-24296.61)	19100.06 (11826.94-29505.32)	0.16	405.46 (248.63-598.78)	181.17 (112.18-279.87)	-2.47 (-2.54--2.4)
Ireland	431.5 (265.68-676.04)	602.29 (347.45-942.93)	0.4	48.86 (30.09-76.56)	51.62 (29.78-80.82)	0.5 (0.34-0.65)
Israel	1364.31 (917.01-1874.85)	2926.47 (1720.4-4493.13)	1.15	111.84 (75.17-153.69)	131.56 (77.34-201.99)	-0.16 (-0.61-0.3)
Italy	9794.52 (5904.96-15099.01)	5294.67 (3548.82-7359.91)	-0.46	68.53 (41.31-105.64)	43.64 (29.25-60.66)	-1.64 (-1.71--1.56)
Jamaica	1224.64 (764.08-1950.78)	763.38 (485.3-1178.5)	-0.38	205.54 (128.24-327.41)	98.87 (62.85-152.63)	-2.62 (-2.71--2.52)
Japan	30095.88 (18360.92-46850.66)	17251.39 (11235.37-24811.29)	-0.43	93.75 (57.19-145.94)	69.38 (45.18-99.78)	-1.64 (-2.18--1.1)
Jordan	958.85 (613.48-1464.99)	2006.41 (1246.31-3176.27)	1.09	114.98 (73.56-175.67)	64.74 (40.22-102.49)	-1.99 (-2.12--1.85)
Kazakhstan	4713.1 (2927.52-7199.93)	7235.36 (4424.84-11128.89)	0.54	114.54 (71.14-174.97)	152.78 (93.43-235)	2.39 (1.79-3)
Kenya	44475.52 (28897.58-64490.09)	61855.51 (40513.18-89955.06)	0.39	858.69 (557.93-1245.12)	466.04 (305.24-677.75)	-1.78 (-1.85--1.71)
Kiribati	49.78 (30.76-76.78)	61.65 (38.21-93.93)	0.24	266.32 (164.54-410.77)	192.81 (119.53-293.81)	-1.21 (-1.3--1.12)
Kuwait	947.29 (578.73-1488.25)	1783.76 (1119.58-2712.74)	0.88	228.57 (139.64-359.1)	122.03 (76.59-185.58)	-2.11 (-2.52--1.69)
Kyrgyzstan	860.2 (521.54-1342.91)	1178.59 (732.15-1838.71)	0.37	82.07 (49.76-128.12)	68.36 (42.47-106.65)	0.33 (-0.06-0.72)
Lao People's Democratic Republic	2755.7 (1688.82-4093.95)	3126.65 (1967.25-4672.99)	0.13	284.76 (174.51-423.05)	157.57 (99.14-235.49)	-2.27 (-2.41--2.12)
Latvia	1050.47 (642.45-1689.23)	665.41 (415.71-1026.21)	-0.37	162.09 (99.13-260.64)	170.76 (106.68-263.35)	0.45 (-0.29-1.2)
Lebanon	1708.84 (1026.78-2635.8)	1721.94 (1024.3-2622.54)	0.01	228.04 (137.02-351.73)	116.07 (69.04-176.77)	-2.19 (-2.27--2.1)
Lesotho	2309.3 (1513.47-3393.69)	1790.53 (1159.6-2638.71)	-0.22	610.38 (400.03-897)	353.24 (228.77-520.57)	-1.69 (-1.74--1.63)
Liberia	5354.72 (3546.81-7662.85)	7684.75 (5236.99-10926.12)	0.44	965.12 (639.27-1381.13)	550.75 (375.32-783.05)	-1.46 (-1.61--1.31)
Libya	2786.61 (1806.62-4248.15)	2071.43 (1250.84-3162.47)	-0.26	305.97 (198.37-466.45)	104.14 (62.88-158.99)	-3.17 (-3.29--3.04)
Lithuania	1934 (1220.34-3019.31)	1100.18 (683.46-1702.36)	-0.43	209.79 (132.37-327.51)	192.03 (119.29-297.13)	-1.41 (-2.34--0.46)
Luxembourg	20.82 (12.58-32.38)	32.35 (19.07-50.38)	0.55	21.43 (12.94-33.32)	20.78 (12.25-32.36)	-0.2 (-0.74-0.34)
Madagascar	22892.48 (14874.66-33832.36)	33568.12 (21683.27-49718.08)	0.47	850 (552.29-1256.19)	463.43 (299.35-686.39)	-1.88 (-2.05--1.71)
Malawi	22192.57 (14382.73-32530.23)	26234.75 (17519.34-38050.77)	0.18	982.88 (636.99-1440.73)	523.72 (349.74-759.61)	-1.98 (-2.22--1.75)
Malaysia	10364.24 (6187.98-15756.45)	15309.13 (9546.42-23169.22)	0.48	231.32 (138.11-351.67)	181.67 (113.29-274.95)	-0.97 (-1.18--0.77)
Maldives	148.9 (92.5-228.41)	174.51 (103.93-268.81)	0.17	312.83 (194.33-479.87)	151.5 (90.23-233.36)	-1.88 (-2.4--1.36)
Mali	18900.5 (12453.46-27587.3)	44660.72 (29029.54-65722.05)	1.36	984.95 (648.98-1437.65)	820.32 (533.21-1207.16)	-0.53 (-0.58--0.48)
Malta	89.14 (53.77-140.81)	84.1 (48.9-129.28)	-0.06	93.99 (56.7-148.47)	89.21 (51.87-137.14)	-0.93 (-1.55--0.31)
Marshall Islands	22.1 (13.98-33.53)	22.82 (13.84-35.47)	0.03	226.04 (142.97-342.95)	153.85 (93.3-239.15)	-1.12 (-1.18--1.05)
Mauritania	4037.26 (2742.88-5777.55)	5706.89 (3952.41-8101.6)	0.41	858.87 (583.51-1229.1)	531.65 (368.2-754.73)	-1.29 (-1.42--1.16)
Mauritius	423.22 (263.29-652.22)	319.22 (193.92-489.6)	-0.25	141.66 (88.13-218.3)	100.86 (61.27-154.69)	-1.12 (-1.26--0.99)
Mexico	91869.71 (58707.17-136441.91)	80825.67 (54829.11-114080.74)	-0.12	419.63 (268.15-623.22)	230.64 (156.46-325.54)	-0.63 (-1.18--0.08)
Micronesia (Federated States of)	64.15 (38.45-98.05)	46.34 (27.96-68.44)	-0.28	276.63 (165.83-422.84)	177.21 (106.94-261.72)	-1.52 (-1.59--1.46)
Monaco	4.87 (2.97-7.52)	5.54 (3.2-8.63)	0.14	69.84 (42.61-107.92)	77.56 (44.83-120.91)	0.04 (-0.07-0.16)
Mongolia	466.44 (281.59-714.17)	748.58 (457.64-1163.33)	0.6	91.14 (55.02-139.55)	88.71 (54.23-137.86)	0.99 (0.29-1.71)
Montenegro	142.48 (87.08-222.73)	122.38 (73.07-194.19)	-0.14	91.28 (55.79-142.7)	84.97 (50.74-134.83)	0.14 (-0.08-0.35)
Morocco	14552.57 (9200.72-21878.88)	11494.05 (6818.75-17194.13)	-0.21	231.08 (146.1-347.41)	118.67 (70.4-177.52)	-2.03 (-2.14--1.91)
Mozambique	26278.73 (17470.67-38454.15)	46399.89 (30545.07-69156.64)	0.77	832.78 (553.65-1218.62)	611.15 (402.32-910.88)	-0.91 (-1.1--0.71)
Myanmar	19573.78 (12036.29-29726.96)	19754.74 (11777.57-30281.9)	0.01	187.81 (115.49-285.23)	130.67 (77.9-200.3)	-0.93 (-1.03--0.84)
Namibia	2273.39 (1486.71-3332.76)	2597.38 (1670.04-3852.04)	0.14	670.41 (438.42-982.81)	392.76 (252.53-582.48)	-1.47 (-1.55--1.38)
Nauru	7.99 (4.94-12.41)	6.91 (4.2-10.55)	-0.14	328.42 (202.87-510.05)	242.62 (147.48-370.34)	-1.11 (-1.27--0.95)
Nepal	13504.9 (8676.34-21189.33)	11509.21 (7147.83-18140.34)	-0.15	295.67 (189.96-463.91)	126.87 (78.8-199.98)	-3.08 (-3.31--2.85)
Netherlands	1501.2 (911.21-2282.77)	1587.79 (939.04-2413.52)	0.06	37.89 (23-57.62)	43.27 (25.59-65.77)	0.27 (-0.11-0.66)
New Zealand	2328.35 (1452.86-3499.59)	1663.35 (1091.92-2309.27)	-0.29	257.58 (160.72-387.15)	139.22 (91.39-193.29)	-2.12 (-2.33--1.91)
Nicaragua	1330.42 (822.24-2067.89)	1313.03 (841.32-1993.68)	-0.01	147.46 (91.13-229.19)	72.43 (46.41-109.97)	-2.19 (-2.47--1.92)
Niger	18183.49 (11993.43-26815.49)	48428.85 (31086.92-71312.65)	1.66	1045.3 (689.46-1541.52)	908.42 (583.12-1337.67)	-0.46 (-0.52--0.4)
Nigeria	201107.48 (133211.08-287455.42)	369763.33 (246319.33-525325.37)	0.84	993.03 (657.77-1419.4)	643.95 (428.97-914.87)	-0.88 (-1.35--0.41)
Niue	1 (0.6-1.53)	0.66 (0.41-0.99)	-0.34	201.56 (121.31-308.5)	172.4 (106.15-258.87)	-0.28 (-0.39--0.18)
North Macedonia	427.51 (254.16-667.68)	337.98 (206.19-512.86)	-0.21	84 (49.94-131.19)	63.68 (38.85-96.63)	-0.71 (-0.97--0.45)
Northern Mariana Islands	36.31 (21.95-56.59)	19.21 (12-29.37)	-0.47	262.91 (158.94-409.84)	167.85 (104.85-256.59)	-2.11 (-2.43--1.8)
Norway	1829.22 (1134.33-2802.7)	1547.42 (906.96-2377.69)	-0.15	173.31 (107.47-265.54)	127.77 (74.89-196.32)	-1.52 (-2.16--0.88)
Oman	999.71 (618.22-1552.12)	1842.45 (1089.57-2850.69)	0.84	294.89 (182.36-457.84)	181.43 (107.29-280.72)	-1.14 (-1.31--0.97)
Pakistan	99134.03 (62857.61-147914.99)	159764.59 (101028.82-237404.83)	0.61	419.09 (265.73-625.31)	263.75 (166.79-391.92)	-1.53 (-1.59--1.47)
Palau	7.27 (4.4-11.13)	5.6 (3.46-8.53)	-0.23	177.44 (107.38-271.54)	149.65 (92.4-227.87)	-0.55 (-0.66--0.43)
Palestine	1331.59 (849-1998.36)	1764.67 (1112.28-2669.24)	0.33	301.23 (192.06-452.06)	135.52 (85.42-204.99)	-3.51 (-3.93--3.09)
Panama	550 (339.4-841.4)	805.2 (514.5-1237.42)	0.46	89.88 (55.46-137.49)	75.33 (48.13-115.77)	-0.61 (-0.84--0.38)
Papua New Guinea	2264.86 (1429.94-3461.2)	4983.65 (3125.68-7618.49)	1.2	235.01 (148.38-359.14)	190.49 (119.47-291.2)	-0.86 (-0.93--0.78)
Paraguay	2047.88 (1270.02-3188.49)	2916.41 (1820.23-4368.57)	0.42	217.82 (135.09-339.14)	153.74 (95.95-230.29)	-0.86 (-0.97--0.76)
Peru	3460.09 (2205.04-5379.8)	3098.04 (1972.33-4704.45)	-0.1	63.69 (40.59-99.03)	32.21 (20.5-48.91)	-2.2 (-3.1--1.28)
Philippines	43785.09 (26786.31-65600.68)	57663.64 (35129.08-86637.76)	0.32	282.13 (172.6-422.71)	196.72 (119.84-295.56)	-1.01 (-1.1--0.93)
Poland	8359.22 (4924.32-13999.25)	4222.97 (2816.05-5828.26)	-0.49	88.99 (52.42-149.03)	47.84 (31.9-66.02)	-1.85 (-2.09--1.6)
Portugal	1395.95 (845.8-2192.34)	1131.41 (774.56-1533.44)	-0.19	55.18 (33.43-86.66)	48.6 (33.27-65.87)	-0.12 (-0.9-0.66)
Puerto Rico	1784.21 (1108.02-2849.1)	585.49 (366.94-932.17)	-0.67	186.23 (115.65-297.38)	78.08 (48.94-124.31)	-2.85 (-3.1--2.6)
Qatar	188.58 (113.51-289.44)	844.86 (497.21-1277.42)	3.48	238.51 (143.56-366.07)	152.29 (89.62-230.26)	-2.45 (-3.33--1.56)
Republic of Korea	1018.55 (564.79-1769.88)	813.67 (466.73-1348.29)	-0.2	8.06 (4.47-14.01)	7.02 (4.03-11.63)	-4.7 (-7.4--1.92)
Republic of Moldova	2128.21 (1294.72-3385.49)	1041.9 (646.13-1592.6)	-0.51	189.1 (115.04-300.81)	118.12 (73.25-180.55)	-0.5 (-1.13-0.12)
Romania	6650.29 (4128.02-10507.28)	5588.12 (3500.98-8462.57)	-0.16	118.27 (73.41-186.86)	137.62 (86.22-208.41)	0.78 (0.24-1.32)
Russian Federation	69237.91 (43200.2-105894.73)	68813.52 (43225.65-104096.71)	-0.01	187 (116.68-286)	203.03 (127.53-307.13)	1.91 (1.29-2.53)
Rwanda	15335.65 (10134.93-22222.62)	17047.44 (11172.71-24312.47)	0.11	945.2 (624.66-1369.68)	484.09 (317.27-690.39)	-2.32 (-2.39--2.24)
Saint Kitts and Nevis	20.78 (12.89-32.09)	13.18 (8.13-20.86)	-0.37	208.11 (129.1-321.38)	84.43 (52.08-133.59)	-3.19 (-3.34--3.05)
Saint Lucia	72.41 (43.89-113.89)	38.85 (24.48-60.84)	-0.46	212.32 (128.69-333.94)	85.05 (53.6-133.2)	-3.29 (-3.47--3.1)
Saint Vincent and the Grenadines	49.64 (30.54-76.98)	32.03 (19.87-49.66)	-0.35	188.43 (115.91-292.2)	115.24 (71.48-178.66)	-1.46 (-1.64--1.29)
Samoa	77.22 (47.06-118.48)	125.77 (75.79-189.43)	0.63	209.41 (127.63-321.3)	258.51 (155.78-389.36)	0.93 (0.83-1.03)
San Marino	3.76 (2.3-5.84)	4.51 (2.62-6.94)	0.2	60.5 (36.97-93.82)	63.33 (36.75-97.42)	0.09 (-0.12-0.3)
Sao Tome and Principe	202.21 (131.86-293.64)	203.99 (137.45-293.46)	0.01	788.19 (513.99-1144.59)	363.67 (245.05-523.17)	-2.44 (-2.73--2.15)
Saudi Arabia	11737.88 (7343.01-17857.54)	13652.26 (8569.52-20596.12)	0.16	359.94 (225.17-547.6)	134.56 (84.46-202.99)	-3.5 (-3.66--3.35)
Senegal	15772.83 (10482.61-22685.26)	20289.35 (13466.28-29870.79)	0.29	916.65 (609.2-1318.37)	520.11 (345.2-765.72)	-1.57 (-1.68--1.45)
Serbia	1220.27 (746.15-1905.64)	918.65 (564.07-1433.13)	-0.25	52.26 (31.96-81.61)	45.19 (27.75-70.5)	-0.74 (-1.47--0.01)
Seychelles	32.1 (20.32-49.46)	39.27 (25.04-59.23)	0.22	177.36 (112.29-273.33)	162.01 (103.31-244.32)	-0.07 (-0.29-0.16)
Sierra Leone	8593.89 (5722.9-12464.63)	12649.38 (8263.38-18501.35)	0.47	855.96 (570.01-1241.5)	556.21 (363.35-813.53)	-1.49 (-1.6--1.38)
Singapore	412.13 (268.07-644.12)	615.23 (357.4-971.62)	0.49	44.1 (28.68-68.92)	42.29 (24.57-66.79)	-0.31 (-0.55--0.06)
Slovakia	1061.34 (644.71-1697.81)	899.71 (534.57-1402.57)	-0.15	80.01 (48.6-127.99)	71.28 (42.35-111.12)	0.86 (0.13-1.6)
Slovenia	443.02 (266.08-696.89)	498.26 (302.14-766.54)	0.12	89.03 (53.47-140.05)	118.46 (71.83-182.24)	0.94 (0.57-1.31)
Solomon Islands	229.14 (142.4-348.13)	387.65 (241.81-594.47)	0.69	307.9 (191.35-467.79)	226.11 (141.04-346.74)	-1.13 (-1.32--0.94)
Somalia	16866.82 (10852.55-24414.92)	35427.58 (22774.69-51814.11)	1.1	995.86 (640.76-1441.52)	732.51 (470.9-1071.33)	-0.6 (-0.8--0.39)
South Africa	46974.12 (30703.15-68157.54)	47483.46 (31578-67960.43)	0.01	486.61 (318.06-706.05)	306.59 (203.89-438.8)	-1.19 (-1.29--1.09)
South Sudan	12960.68 (8593.63-18744.12)	20114.74 (13430.84-29259.31)	0.55	1000.82 (663.6-1447.41)	866.4 (578.5-1260.28)	-0.4 (-0.52--0.28)
Spain	9660.44 (5637.65-15084.64)	7983.4 (5460.44-10774.81)	-0.17	100.31 (58.54-156.63)	80.61 (55.14-108.8)	0.23 (-0.13-0.58)
Sri Lanka	6391.68 (3915.23-9661.14)	7119.32 (4272.91-10919.08)	0.11	139.23 (85.28-210.44)	126.07 (75.67-193.36)	0.07 (-0.1-0.25)
Sudan	14947.11 (9672.02-22981.78)	18307.2 (11494.05-27553.19)	0.22	319.25 (206.58-490.87)	162.17 (101.82-244.07)	-2.06 (-2.21--1.9)
Suriname	194.35 (119.36-312.74)	184.39 (115.09-283.28)	-0.05	199.85 (122.74-321.6)	127.05 (79.3-195.2)	-1.36 (-1.5--1.21)
Sweden	1280.74 (852.61-1872.29)	1066.99 (657.33-1611.51)	-0.17	62.39 (41.53-91.21)	48.57 (29.92-73.35)	-0.88 (-0.99--0.77)
Switzerland	1112.66 (631.07-1734.48)	1346.07 (779.7-2089.64)	0.21	63.21 (35.85-98.54)	68.8 (39.85-106.8)	1.78 (1.15-2.42)
Syrian Arab Republic	8088.7 (5088.03-12089.99)	3897.95 (2404.41-5877.32)	-0.52	293.34 (184.52-438.45)	100.19 (61.8-151.07)	-3.14 (-3.3--2.98)
Taiwan (Province of China)	2352.94 (1426.46-3660.02)	1841.06 (1105.45-2910.81)	-0.22	42.76 (25.93-66.52)	32.77 (19.68-51.82)	-0.34 (-1.48-0.8)
Tajikistan	1084.58 (645.52-1682.97)	1417.56 (897.9-2190.16)	0.31	89.96 (53.54-139.6)	55.78 (35.33-86.18)	-1.55 (-1.73--1.38)
Thailand	17708.67 (11048.93-26986.92)	13623.58 (8516.94-20435.8)	-0.23	110.75 (69.1-168.77)	83.57 (52.25-125.36)	-0.77 (-0.89--0.65)
Timor-Leste	650.47 (415.61-992.87)	700.7 (436.67-1066.89)	0.08	349.06 (223.03-532.8)	202.39 (126.13-308.16)	-1.99 (-2.16--1.83)
Togo	6521.46 (4297.43-9561.97)	9737.23 (6348.74-14134.62)	0.49	764.32 (503.66-1120.67)	451.57 (294.43-655.5)	-0.88 (-1.3--0.47)
Tokelau	0.69 (0.42-1.06)	0.59 (0.36-0.9)	-0.14	195.56 (120.21-300.07)	184.06 (112.34-280.85)	-0.19 (-0.3--0.07)
Tonga	90.78 (54.99-140.78)	78.99 (47.79-122.99)	-0.13	405.82 (245.81-629.35)	312.43 (189-486.44)	-1.09 (-1.24--0.93)
Trinidad and Tobago	603.22 (383.6-946.2)	422.3 (261.37-667.83)	-0.3	196.09 (124.7-307.59)	124.25 (76.9-196.5)	-0.69 (-1.04--0.33)
Tunisia	4022.66 (2533.22-6048.01)	2946.61 (1780.42-4479.99)	-0.27	196.75 (123.9-295.8)	96.04 (58.03-146.02)	-1.98 (-2.18--1.77)
Turkey	31303.95 (19392.8-48691.07)	27636.92 (16482.47-41215.81)	-0.12	219.77 (136.15-341.83)	127.64 (76.13-190.36)	-0.52 (-1.14-0.1)
Turkmenistan	914.84 (561.58-1398.29)	1057.26 (655.35-1653.49)	0.16	103.51 (63.54-158.2)	84.14 (52.15-131.58)	-0.52 (-0.91--0.12)
Tuvalu	7.46 (4.61-11.61)	6.81 (4.27-10.23)	-0.09	306.53 (189.38-476.99)	234.5 (146.96-352.16)	-0.94 (-1.09--0.8)
Uganda	39820.86 (25641.65-58188.06)	66746.44 (43488.67-99221.75)	0.68	1034.84 (666.36-1512.16)	640.95 (417.61-952.8)	-1.5 (-1.66--1.34)
Ukraine	23519.79 (14066.92-36851.1)	13116.83 (8163.19-19747.2)	-0.44	185.8 (111.13-291.12)	129.8 (80.78-195.42)	0.06 (-0.49-0.61)
United Arab Emirates	568.65 (375.88-785.45)	2173.21 (1337.1-3239.55)	2.82	166.15 (109.82-229.49)	126.06 (77.56-187.91)	0.28 (-0.17-0.73)
United Kingdom	14216.1 (9078.22-21277.97)	15418.48 (9216.78-23434.71)	0.08	100.17 (63.97-149.93)	100.51 (60.09-152.77)	0.47 (0.29-0.66)
United Republic of Tanzania	54341.06 (35266.44-79170.17)	90565.66 (59454.93-130583.93)	0.67	905.66 (587.76-1319.46)	609.48 (400.11-878.79)	-0.91 (-1.38--0.44)
United States of America	119763.51 (74958.52-187649.36)	129905.15 (85189.19-183326.39)	0.08	178.77 (111.89-280.1)	171.57 (112.51-242.13)	-0.26 (-0.49--0.03)
United States Virgin Islands	64 (40.08-101.44)	24.22 (15.23-37.22)	-0.62	222.65 (139.44-352.92)	140.78 (88.55-216.36)	-1.62 (-1.78--1.47)
Uruguay	1287.31 (795.62-1972.46)	1379.16 (847.45-2065.01)	0.07	171.41 (105.94-262.64)	165.69 (101.81-248.09)	-0.24 (-0.39--0.1)
Uzbekistan	4445.79 (2759.07-6985.45)	5813.89 (3445.94-9220.76)	0.31	90.75 (56.32-142.6)	65.33 (38.72-103.62)	-0.94 (-1.23--0.65)
Vanuatu	110.7 (68.52-167.12)	177.37 (106.84-270.25)	0.6	315.73 (195.43-476.65)	226.2 (136.24-344.63)	-1.13 (-1.24--1.01)
Venezuela (Bolivarian Republic of)	6178.77 (3892.67-9411.53)	5212.33 (3265.02-7833.37)	-0.16	127.65 (80.42-194.43)	75.94 (47.57-114.13)	-1.4 (-1.63--1.17)
Viet Nam	28490.7 (17033.45-43105.02)	23529.22 (14149.37-36807.2)	-0.17	166.96 (99.82-252.6)	92.12 (55.4-144.11)	-1.62 (-1.89--1.35)
Yemen	22811.77 (14455.57-33727.05)	30082.67 (19030.9-45846.67)	0.32	832.8 (527.74-1231.29)	360.03 (227.76-548.69)	-2.6 (-2.71--2.49)
Zambia	17462.99 (11566.75-25451.27)	28564.11 (19113.8-40210.73)	0.64	949.56 (628.95-1383.93)	580.7 (388.58-817.48)	-1.42 (-1.65--1.19)
Zimbabwe	17016.08 (10932.54-25108.32)	18982.12 (12053.03-28409.66)	0.12	707.7 (454.68-1044.25)	467.47 (296.83-699.64)	-1.03 (-1.13--0.92)

## Sheet: Table S5
Location	1990_thousands(95% UI)	2021_thousands(95% UI)	Percentage change	1990_per 100 000(95% UI)	2021_per 100 000(95% UI)	EAPC(95% CI)
Afghanistan	399.03 (252.33-577.9)	531.98 (319.76-829.54)	0.33	18.14 (11.47-26.26)	7.39 (4.44-11.53)	-2.53 (-2.68--2.37)
Albania	1.51 (1.03-2.14)	0.15 (0.09-0.25)	-0.9	0.18 (0.12-0.26)	0.02 (0.01-0.04)	-5.82 (-6.12--5.53)
Algeria	266.88 (171.67-378.1)	62.94 (37.4-93.94)	-0.76	4.59 (2.95-6.51)	0.56 (0.33-0.84)	-6.05 (-6.34--5.77)
American Samoa	0.19 (0.11-0.29)	0.16 (0.09-0.25)	-0.16	1.58 (0.91-2.38)	1.34 (0.78-2.12)	0.6 (0.18-1.03)
Andorra	0.01 (0-0.01)	0 (0-0)	-1	0.06 (0.03-0.1)	0.01 (0.01-0.02)	-4.36 (-4.64--4.09)
Angola	482.33 (299.09-740.38)	545.6 (314.49-904.82)	0.13	20.95 (12.99-32.16)	7.11 (4.1-11.79)	-3.85 (-4.12--3.57)
Antigua and Barbuda	0.1 (0.08-0.12)	0.06 (0.05-0.08)	-0.4	0.59 (0.48-0.72)	0.26 (0.22-0.32)	-1.83 (-2.43--1.22)
Argentina	77.54 (61.23-98.04)	30.12 (21.94-38.86)	-0.61	0.97 (0.76-1.22)	0.25 (0.18-0.33)	-3.26 (-3.65--2.87)
Armenia	4.49 (3.56-5.54)	0.31 (0.23-0.39)	-0.93	0.52 (0.41-0.64)	0.04 (0.03-0.05)	-6.99 (-7.84--6.13)
Australia	3.69 (2.77-4.72)	1.23 (0.9-1.62)	-0.67	0.08 (0.06-0.11)	0.02 (0.01-0.03)	-3.93 (-4.54--3.32)
Austria	1.22 (1.01-1.48)	0.3 (0.25-0.37)	-0.75	0.06 (0.05-0.07)	0.02 (0.01-0.02)	-3.52 (-3.9--3.14)
Azerbaijan	16.68 (12.65-20.96)	2.6 (1.66-3.81)	-0.84	0.89 (0.67-1.12)	0.09 (0.06-0.14)	-7.1 (-7.69--6.52)
Bahamas	0.88 (0.72-1.08)	0.5 (0.37-0.68)	-0.43	1.21 (0.99-1.49)	0.47 (0.34-0.63)	-2.66 (-3.29--2.03)
Bahrain	1.43 (0.96-1.98)	0.51 (0.32-0.77)	-0.64	1.24 (0.83-1.72)	0.16 (0.1-0.24)	-6.4 (-6.76--6.04)
Bangladesh	4429.6 (3629.79-5354.67)	728.71 (476.29-1037.23)	-0.84	17.99 (14.74-21.75)	1.58 (1.04-2.26)	-8.31 (-8.7--7.91)
Barbados	0.45 (0.36-0.54)	0.18 (0.13-0.24)	-0.6	0.65 (0.52-0.79)	0.25 (0.19-0.34)	-2.56 (-3.07--2.05)
Belarus	6.21 (5.11-7.49)	0.84 (0.59-1.19)	-0.86	0.25 (0.2-0.3)	0.04 (0.03-0.06)	-4.76 (-5.33--4.18)
Belgium	1.48 (1.24-1.78)	0.43 (0.33-0.51)	-0.71	0.06 (0.05-0.07)	0.02 (0.01-0.02)	-3.92 (-4.32--3.52)
Belize	0.52 (0.43-0.62)	1.03 (0.83-1.28)	0.98	1.23 (1.01-1.48)	0.85 (0.68-1.06)	-0.26 (-0.71-0.19)
Benin	184.11 (130.51-245.44)	173.2 (98.55-253.08)	-0.06	16.81 (11.91-22.41)	5.34 (3.04-7.8)	-2.92 (-3.3--2.54)
Bermuda	0.05 (0.04-0.07)	0 (0-0)	-1	0.32 (0.26-0.39)	0.02 (0.01-0.03)	-7.95 (-9.25--6.63)
Bhutan	22.11 (13.62-32.81)	3.16 (1.63-5.44)	-0.86	15.44 (9.51-22.92)	1.52 (0.79-2.63)	-7.53 (-7.7--7.36)
Bolivia (Plurinational State of)	195.37 (144.81-251.7)	137.11 (94.92-197.82)	-0.3	12.77 (9.47-16.45)	4.4 (3.04-6.34)	-3.74 (-3.88--3.6)
Bosnia and Herzegovina	0.98 (0.68-1.34)	0.19 (0.12-0.28)	-0.81	0.08 (0.06-0.12)	0.03 (0.02-0.04)	-4.83 (-5.38--4.28)
Botswana	6.91 (4.04-10.64)	4.49 (2.61-6.4)	-0.35	2.15 (1.26-3.31)	0.66 (0.38-0.94)	-2.92 (-3.54--2.3)
Brazil	1187.54 (1057.45-1332.69)	321.91 (276.71-368.36)	-0.73	3.05 (2.71-3.42)	0.55 (0.47-0.63)	-4.62 (-5.07--4.16)
Brunei Darussalam	0.86 (0.5-1.37)	0.26 (0.16-0.41)	-0.7	1.27 (0.73-2.03)	0.21 (0.12-0.33)	-5.06 (-5.55--4.57)
Bulgaria	4.68 (3.86-5.7)	0.84 (0.63-1.09)	-0.82	0.23 (0.19-0.28)	0.06 (0.04-0.08)	-3.61 (-3.98--3.24)
Burkina Faso	233.6 (164.29-316.21)	325.44 (216.02-475.27)	0.39	11.16 (7.85-15.11)	5.92 (3.93-8.65)	-1.95 (-2.14--1.75)
Burundi	235.39 (146.72-330.05)	218.51 (130.07-323.38)	-0.07	18.69 (11.65-26.21)	6.99 (4.16-10.34)	-3.67 (-3.99--3.35)
Cabo Verde	2.15 (1.3-3.22)	0.64 (0.35-1.05)	-0.7	2.71 (1.64-4.06)	0.42 (0.23-0.7)	-5.66 (-6.17--5.15)
Cambodia	246.96 (176.37-338.76)	83.01 (50.63-133.44)	-0.66	9.86 (7.04-13.53)	1.84 (1.12-2.95)	-6.15 (-6.52--5.77)
Cameroon	290.04 (202.59-398.47)	381.82 (231.96-545.32)	0.32	12.19 (8.51-16.75)	4.87 (2.96-6.96)	-2.15 (-2.67--1.62)
Canada	2.69 (2.1-3.49)	3.09 (2.38-4.04)	0.15	0.04 (0.03-0.05)	0.04 (0.03-0.05)	0.06 (-0.29-0.42)
Central African Republic	154.24 (106.97-200.84)	182.45 (110.3-280.09)	0.18	24.06 (16.69-31.33)	13.19 (7.97-20.25)	-1.59 (-1.96--1.21)
Chad	215.58 (154.75-275.19)	568.88 (369.31-820.04)	1.64	16.21 (11.64-20.7)	14.71 (9.55-21.2)	-0.07 (-0.3-0.17)
Chile	31.33 (26.37-37.11)	5.16 (3.97-6.51)	-0.84	0.87 (0.73-1.03)	0.11 (0.08-0.14)	-5.92 (-6.41--5.42)
China	1654.96 (1144.17-2230.88)	168.89 (121.3-234.86)	-0.9	0.51 (0.36-0.69)	0.05 (0.04-0.07)	-6.89 (-7.17--6.61)
Colombia	253.06 (198.28-311.55)	58.45 (40.67-78.28)	-0.77	2.91 (2.28-3.59)	0.45 (0.31-0.6)	-5.8 (-6.36--5.25)
Comoros	10.37 (5.02-15.72)	7.06 (4.29-11.3)	-0.32	9.85 (4.77-14.92)	3.62 (2.2-5.79)	-3.96 (-4.49--3.43)
Congo	95.46 (59.14-137.71)	104.05 (60.22-167.92)	0.09	16.94 (10.49-24.43)	7.26 (4.2-11.72)	-2.54 (-3.22--1.85)
Cook Islands	0 (0-0)	0 (0-0)	NA	0.04 (0.02-0.08)	0.01 (0.01-0.02)	-3.2 (-3.95--2.46)
Costa Rica	3.72 (3.09-4.47)	1.51 (1.19-1.91)	-0.59	0.48 (0.4-0.58)	0.12 (0.09-0.15)	-5.07 (-5.57--4.58)
C么te d'Ivoire	338.66 (226.12-494.5)	521.29 (309.09-845.16)	0.54	12.38 (8.26-18.07)	7.83 (4.64-12.69)	-1.01 (-1.32--0.71)
Croatia	1.8 (1.47-2.18)	0.14 (0.1-0.18)	-0.92	0.15 (0.12-0.18)	0.02 (0.01-0.02)	-6.36 (-6.91--5.8)
Cuba	13.9 (11.65-16.87)	2.85 (2.18-3.64)	-0.79	0.45 (0.38-0.55)	0.11 (0.09-0.15)	-4.05 (-4.78--3.3)
Cyprus	0.31 (0.17-0.5)	0.08 (0.05-0.13)	-0.74	0.16 (0.08-0.25)	0.02 (0.01-0.04)	-7.08 (-7.43--6.72)
Czechia	2.18 (1.74-2.63)	0.26 (0.2-0.33)	-0.88	0.08 (0.07-0.1)	0.01 (0.01-0.01)	-4.9 (-5.68--4.11)
Democratic People's Republic of Korea	144.94 (75.93-239)	19.92 (10.67-35.4)	-0.86	2.56 (1.34-4.21)	0.3 (0.16-0.54)	-6.94 (-7.09--6.78)
Democratic Republic of the Congo	1639.96 (1058.55-2348.21)	1769.45 (1134.27-2508.12)	0.08	19.22 (12.4-27.51)	8.3 (5.32-11.77)	-1.44 (-1.91--0.97)
Denmark	1.29 (0.93-1.66)	0.3 (0.22-0.39)	-0.77	0.1 (0.07-0.13)	0.02 (0.02-0.03)	-5.41 (-5.94--4.87)
Djibouti	18.48 (12.02-27.27)	31.41 (17-52.83)	0.7	18.8 (12.23-27.74)	9.78 (5.29-16.44)	-2.01 (-2.39--1.63)
Dominica	0.02 (0.01-0.03)	0.02 (0.01-0.03)	0	0.12 (0.08-0.16)	0.11 (0.06-0.17)	0.19 (-0.49-0.89)
Dominican Republic	77.9 (60.58-95.86)	37.8 (27.18-50.7)	-0.51	4.13 (3.21-5.08)	1.3 (0.94-1.75)	-2.87 (-3.26--2.47)
Ecuador	143.22 (123.01-166.7)	61.12 (44.27-82.74)	-0.57	5.68 (4.88-6.61)	1.3 (0.94-1.75)	-4.37 (-4.75--3.99)
Egypt	479.8 (330.22-651.5)	180.41 (113.56-257.18)	-0.62	3.66 (2.52-4.97)	0.7 (0.44-0.99)	-4.27 (-4.83--3.71)
El Salvador	71.18 (53.52-88.69)	5.45 (3.57-7.75)	-0.92	5.43 (4.08-6.77)	0.31 (0.2-0.44)	-8.08 (-9.63--6.49)
Equatorial Guinea	21.72 (12.28-33.45)	21.53 (9.89-39.39)	-0.01	21.99 (12.44-33.86)	5.91 (2.71-10.81)	-3.96 (-4.24--3.67)
Eritrea	163.73 (119.03-208.39)	128.54 (70.48-206.3)	-0.21	20.76 (15.09-26.43)	7.77 (4.26-12.46)	-2.6 (-2.82--2.37)
Estonia	0.75 (0.61-0.91)	0.03 (0.02-0.04)	-0.96	0.2 (0.16-0.24)	0.01 (0.01-0.01)	-8.86 (-9.24--8.48)
Eswatini	5.2 (3.13-8.02)	4.81 (2.09-9.03)	-0.08	2.67 (1.61-4.11)	1.53 (0.66-2.86)	-0.99 (-1.58--0.39)
Ethiopia	2794.32 (2229.29-3341.98)	1142.25 (760.14-1553.34)	-0.59	24.76 (19.76-29.62)	4.12 (2.74-5.6)	-6.47 (-6.88--6.07)
Fiji	3.1 (1.76-4.88)	2.58 (1.4-4.26)	-0.17	1.59 (0.9-2.5)	1.13 (0.61-1.87)	-1.46 (-1.74--1.19)
Finland	0.51 (0.4-0.63)	0.17 (0.12-0.22)	-0.67	0.04 (0.03-0.05)	0.02 (0.01-0.02)	-2.47 (-2.79--2.15)
France	16.16 (13.27-19.74)	3.21 (2.44-4.11)	-0.8	0.11 (0.09-0.14)	0.02 (0.02-0.03)	-5.32 (-5.67--4.96)
Gabon	22.92 (16.25-31.64)	13.23 (7.06-23.12)	-0.42	10.35 (7.34-14.29)	2.7 (1.44-4.72)	-4.35 (-4.96--3.73)
Gambia	29.58 (18.17-43.07)	51.7 (30.71-80.92)	0.75	13.04 (8.01-18.98)	8.41 (4.99-13.16)	-1.31 (-1.67--0.95)
Georgia	9.91 (8.16-12.13)	0.77 (0.61-0.98)	-0.92	0.72 (0.59-0.88)	0.1 (0.08-0.12)	-5.36 (-6.13--4.59)
Germany	20.25 (16.92-23.93)	4.05 (3.38-4.78)	-0.8	0.1 (0.09-0.12)	0.02 (0.02-0.03)	-4.17 (-4.55--3.78)
Ghana	218.62 (132.09-322.59)	261.81 (178.65-373.25)	0.2	6.2 (3.75-9.15)	2.87 (1.96-4.09)	-1.66 (-1.91--1.42)
Greece	1.22 (1.01-1.46)	0.55 (0.44-0.66)	-0.55	0.05 (0.04-0.06)	0.03 (0.02-0.03)	-1.46 (-1.82--1.11)
Greenland	0.02 (0.01-0.03)	0 (0-0.01)	-1	0.14 (0.09-0.22)	0.04 (0.02-0.06)	-3.79 (-4.45--3.12)
Grenada	0.45 (0.36-0.55)	0.42 (0.32-0.54)	-0.07	2.32 (1.87-2.83)	1.64 (1.26-2.1)	-0.26 (-0.95-0.44)
Guam	0.09 (0.06-0.14)	0.12 (0.08-0.18)	0.33	0.27 (0.17-0.39)	0.35 (0.23-0.5)	2.31 (1.7-2.92)
Guatemala	143.24 (119.96-169.43)	120.27 (90.34-154.64)	-0.16	7.8 (6.53-9.22)	2.74 (2.06-3.52)	-3.46 (-4.28--2.64)
Guinea	313.16 (227.57-411.87)	387.93 (238.73-585.84)	0.24	22.96 (16.68-30.2)	11.69 (7.19-17.65)	-1.6 (-1.81--1.39)
Guinea-Bissau	35.85 (22.41-52.35)	31.16 (18.21-51.42)	-0.13	15.37 (9.61-22.44)	5.93 (3.47-9.79)	-2.95 (-3.23--2.66)
Guyana	4.98 (3.65-6.6)	3.2 (2.1-4.54)	-0.36	2.44 (1.79-3.23)	1.58 (1.03-2.23)	-1.12 (-1.42--0.82)
Haiti	243.11 (174.18-333.95)	430.08 (259.06-652.53)	0.77	15.8 (11.32-21.71)	12.15 (7.32-18.43)	-0.08 (-0.35-0.2)
Honduras	92.16 (69.49-116.89)	59.24 (29.13-106.47)	-0.36	8.74 (6.59-11.08)	2.09 (1.03-3.75)	-4.61 (-4.83--4.39)
Hungary	3.59 (2.99-4.39)	0.58 (0.45-0.71)	-0.84	0.14 (0.12-0.17)	0.03 (0.02-0.03)	-3.85 (-4.96--2.73)
Iceland	0.07 (0.06-0.08)	0.02 (0.02-0.03)	-0.71	0.1 (0.09-0.12)	0.03 (0.02-0.04)	-3.4 (-3.71--3.1)
India	11317.28 (9578.34-13265.58)	5566.31 (4465.13-6826.98)	-0.51	5.61 (4.74-6.57)	1.47 (1.18-1.8)	-4.62 (-4.96--4.27)
Indonesia	4663.9 (3773.87-5626.57)	1954 (1448.4-2691.68)	-0.58	9.73 (7.87-11.74)	2.6 (1.92-3.57)	-4.12 (-4.29--3.95)
Iran (Islamic Republic of)	169.16 (117.39-226.88)	12.72 (8.45-17.66)	-0.92	1.34 (0.93-1.79)	0.05 (0.04-0.08)	-8.78 (-9.19--8.37)
Iraq	69.07 (40.34-108.57)	28.03 (15.77-47.98)	-0.59	1.7 (0.99-2.68)	0.27 (0.15-0.46)	-5.35 (-5.86--4.85)
Ireland	0.74 (0.58-0.91)	0.25 (0.2-0.31)	-0.66	0.08 (0.07-0.1)	0.02 (0.02-0.03)	-3.13 (-4.04--2.21)
Israel	1.05 (0.87-1.28)	0.45 (0.35-0.58)	-0.57	0.09 (0.07-0.1)	0.02 (0.02-0.03)	-3.59 (-4.14--3.04)
Italy	10.24 (8.67-12.44)	2.07 (1.6-2.46)	-0.8	0.07 (0.06-0.09)	0.02 (0.01-0.02)	-3.27 (-3.94--2.6)
Jamaica	7.09 (5.58-8.88)	5.94 (3.88-8.91)	-0.16	1.19 (0.94-1.49)	0.77 (0.5-1.15)	-3.39 (-4.13--2.63)
Japan	19.14 (15.56-23.33)	3.86 (3.08-4.87)	-0.8	0.06 (0.05-0.07)	0.02 (0.01-0.02)	-4.24 (-4.49--3.99)
Jordan	37.54 (25.86-51.12)	5.02 (2.77-7.9)	-0.87	4.5 (3.1-6.13)	0.16 (0.09-0.25)	-10.97 (-11.3--10.65)
Kazakhstan	42.45 (34.94-51.71)	8.43 (6.52-10.58)	-0.8	1.03 (0.85-1.26)	0.18 (0.14-0.22)	-5.79 (-6.3--5.29)
Kenya	478.21 (345.48-621.09)	519.41 (333.75-754.32)	0.09	9.23 (6.67-11.99)	3.91 (2.51-5.68)	-1.87 (-2.35--1.38)
Kiribati	0.51 (0.33-0.76)	0.42 (0.24-0.69)	-0.18	2.75 (1.78-4.09)	1.31 (0.74-2.15)	-2.45 (-2.78--2.12)
Kuwait	0.49 (0.38-0.62)	0.31 (0.24-0.41)	-0.37	0.12 (0.09-0.15)	0.02 (0.02-0.03)	-6.14 (-7.71--4.55)
Kyrgyzstan	35.72 (30.42-41.89)	10.19 (7.75-13.23)	-0.71	3.41 (2.9-4)	0.59 (0.45-0.77)	-4.62 (-5.23--4)
Lao People's Democratic Republic	95.61 (64.65-135.42)	24.74 (11.79-45.65)	-0.74	9.88 (6.68-13.99)	1.25 (0.59-2.3)	-6.83 (-7--6.65)
Latvia	0.97 (0.79-1.19)	0.04 (0.03-0.06)	-0.96	0.15 (0.12-0.18)	0.01 (0.01-0.01)	-7.54 (-8.06--7.03)
Lebanon	5.8 (3.26-9.53)	1.01 (0.57-1.65)	-0.83	0.77 (0.43-1.27)	0.07 (0.04-0.11)	-7.25 (-7.47--7.03)
Lesotho	16.49 (10.99-23.44)	18.95 (10.98-30.43)	0.15	4.36 (2.9-6.19)	3.74 (2.17-6)	0.54 (-0.14-1.22)
Liberia	141.16 (96.14-196.11)	53.25 (32.09-82.72)	-0.62	25.44 (17.33-35.35)	3.82 (2.3-5.93)	-5.61 (-5.86--5.37)
Libya	18.72 (10.45-28.63)	7.53 (4.04-12.8)	-0.6	2.06 (1.15-3.14)	0.38 (0.2-0.64)	-4.49 (-4.97--4)
Lithuania	2.01 (1.68-2.46)	0.11 (0.08-0.14)	-0.95	0.22 (0.18-0.27)	0.02 (0.01-0.02)	-6.77 (-7.34--6.19)
Luxembourg	0.11 (0.09-0.14)	0.04 (0.03-0.06)	-0.64	0.12 (0.09-0.14)	0.03 (0.02-0.04)	-4.92 (-5.3--4.54)
Madagascar	318.98 (225.76-430.36)	497.81 (328.3-699.76)	0.56	11.84 (8.38-15.98)	6.87 (4.53-9.66)	-1.69 (-2.06--1.32)
Malawi	370.41 (274.91-494.43)	274.62 (170.94-425.51)	-0.26	16.41 (12.18-21.9)	5.48 (3.41-8.49)	-3.25 (-3.61--2.89)
Malaysia	53.36 (33.75-77.99)	26.5 (18.63-36.21)	-0.5	1.19 (0.75-1.74)	0.31 (0.22-0.43)	-4.35 (-4.87--3.84)
Maldives	1.71 (1.19-2.26)	0.2 (0.13-0.29)	-0.88	3.6 (2.5-4.75)	0.17 (0.11-0.25)	-9.41 (-9.9--8.92)
Mali	254.29 (211.53-299.77)	344.12 (244.52-477.38)	0.35	13.25 (11.02-15.62)	6.32 (4.49-8.77)	-2.12 (-2.33--1.92)
Malta	0.13 (0.11-0.16)	0.04 (0.03-0.05)	-0.69	0.14 (0.11-0.17)	0.05 (0.04-0.06)	-1.87 (-2.45--1.28)
Marshall Islands	0.13 (0.07-0.24)	0.13 (0.07-0.23)	0	1.36 (0.72-2.48)	0.88 (0.46-1.54)	-1.33 (-1.9--0.76)
Mauritania	150.87 (115.54-190.63)	62.05 (32.66-103.59)	-0.59	32.1 (24.58-40.55)	5.78 (3.04-9.65)	-5.27 (-5.41--5.14)
Mauritius	2.61 (2.12-3.16)	0.91 (0.74-1.12)	-0.65	0.87 (0.71-1.06)	0.29 (0.23-0.35)	-4.16 (-4.45--3.86)
Mexico	418.64 (356.21-496.67)	143.52 (108.44-184.97)	-0.66	1.91 (1.63-2.27)	0.41 (0.31-0.53)	-4.98 (-5.24--4.72)
Micronesia (Federated States of)	0.49 (0.27-0.75)	0.12 (0.07-0.21)	-0.76	2.09 (1.18-3.24)	0.46 (0.25-0.81)	-4.19 (-4.68--3.7)
Monaco	0 (0-0.01)	0 (0-0.01)	NA	0.07 (0.02-0.12)	0.04 (0.02-0.07)	-1.74 (-1.85--1.63)
Mongolia	12.33 (8.31-17.13)	2.89 (1.91-4.21)	-0.77	2.41 (1.62-3.35)	0.34 (0.23-0.5)	-6.99 (-7.49--6.49)
Montenegro	0.05 (0.03-0.07)	0.01 (0.01-0.02)	-0.8	0.03 (0.02-0.05)	0.01 (0.01-0.01)	-3.39 (-4.04--2.74)
Morocco	649.12 (488.1-860.01)	101.34 (54.6-170.19)	-0.84	10.31 (7.75-13.66)	1.05 (0.56-1.76)	-7.26 (-7.61--6.91)
Mozambique	397.07 (286.17-544.77)	438.3 (264.5-682.63)	0.1	12.58 (9.07-17.26)	5.77 (3.48-8.99)	-1.59 (-1.87--1.3)
Myanmar	390.74 (279.91-541.15)	323.27 (216.76-456.51)	-0.17	3.75 (2.69-5.19)	2.14 (1.43-3.02)	-1.61 (-1.74--1.49)
Namibia	18.86 (12.87-26.33)	9.84 (4.87-19.37)	-0.48	5.56 (3.8-7.76)	1.49 (0.74-2.93)	-4.18 (-4.74--3.62)
Nauru	0.11 (0.06-0.18)	0.09 (0.05-0.16)	-0.18	4.32 (2.3-7.44)	3.12 (1.65-5.48)	-0.71 (-1.14--0.27)
Nepal	554.14 (346.23-805.81)	131.8 (71.35-227.46)	-0.76	12.13 (7.58-17.64)	1.45 (0.79-2.51)	-6.57 (-6.81--6.34)
Netherlands	6.16 (5.2-7.35)	1.29 (1.02-1.58)	-0.79	0.16 (0.13-0.19)	0.04 (0.03-0.04)	-5.14 (-5.48--4.79)
New Zealand	0.67 (0.55-0.82)	0.21 (0.17-0.26)	-0.69	0.07 (0.06-0.09)	0.02 (0.01-0.02)	-3.41 (-4.5--2.3)
Nicaragua	20.91 (16.01-25.78)	9.48 (7.01-12.25)	-0.55	2.32 (1.77-2.86)	0.52 (0.39-0.68)	-4.98 (-5.22--4.73)
Niger	279.53 (207.96-378.33)	533.02 (324-801.77)	0.91	16.07 (11.95-21.75)	10 (6.08-15.04)	-1.67 (-1.82--1.53)
Nigeria	2865.57 (1866.61-4095.22)	5414.89 (3461.51-8252.1)	0.89	14.15 (9.22-20.22)	9.43 (6.03-14.37)	-1.55 (-1.68--1.41)
Niue	0 (0-0.01)	0 (0-0)	NA	0.86 (0.4-1.54)	0.54 (0.33-0.85)	-2.94 (-3.43--2.44)
North Macedonia	1.43 (0.94-2.01)	0.24 (0.14-0.39)	-0.83	0.28 (0.19-0.4)	0.05 (0.03-0.07)	-5.04 (-5.5--4.57)
Northern Mariana Islands	0.09 (0.05-0.15)	0.04 (0.03-0.07)	-0.56	0.68 (0.34-1.11)	0.39 (0.23-0.61)	-0.75 (-1.08--0.42)
Norway	1.37 (1.15-1.67)	0.19 (0.15-0.23)	-0.86	0.13 (0.11-0.16)	0.02 (0.01-0.02)	-7.44 (-8.96--5.9)
Oman	7.47 (3.75-13.57)	2.58 (1.47-4.36)	-0.65	2.2 (1.11-4)	0.25 (0.14-0.43)	-6.01 (-6.62--5.4)
Pakistan	3929.33 (2498.25-5560)	5414.3 (2981.1-8703.26)	0.38	16.61 (10.56-23.5)	8.94 (4.92-14.37)	-2.14 (-2.36--1.93)
Palau	0.04 (0.02-0.06)	0.02 (0.01-0.03)	-0.5	0.92 (0.5-1.5)	0.54 (0.31-0.89)	-1 (-1.41--0.59)
Palestine	3.66 (1.91-5.91)	1.69 (0.99-2.7)	-0.54	0.83 (0.43-1.34)	0.13 (0.08-0.21)	-4.97 (-5.96--3.98)
Panama	8.37 (6.89-10.04)	5.31 (3.99-6.84)	-0.37	1.37 (1.13-1.64)	0.5 (0.37-0.64)	-2.81 (-3.28--2.34)
Papua New Guinea	30.65 (14.87-47.31)	62.66 (40.68-89.7)	1.04	3.18 (1.54-4.91)	2.4 (1.56-3.43)	-0.72 (-0.99--0.46)
Paraguay	26.92 (20.78-34.49)	19.93 (13.26-28.78)	-0.26	2.86 (2.21-3.67)	1.05 (0.7-1.52)	-3.1 (-3.33--2.88)
Peru	292.97 (221.91-377.61)	135.29 (85.05-205.5)	-0.54	5.39 (4.09-6.95)	1.41 (0.88-2.14)	-4.96 (-5.49--4.41)
Philippines	546.47 (401.57-702.81)	525.04 (389.66-726.68)	-0.04	3.52 (2.59-4.53)	1.79 (1.33-2.48)	-1.58 (-1.76--1.4)
Poland	10.04 (8.35-12.27)	0.69 (0.53-0.88)	-0.93	0.11 (0.09-0.13)	0.01 (0.01-0.01)	-6.9 (-7.65--6.15)
Portugal	2.58 (2.18-3.07)	0.74 (0.59-0.9)	-0.71	0.1 (0.09-0.12)	0.03 (0.03-0.04)	-3.34 (-3.75--2.93)
Puerto Rico	6.02 (5.05-7.19)	1.31 (0.96-1.7)	-0.78	0.63 (0.53-0.75)	0.17 (0.13-0.23)	-4.27 (-5.03--3.5)
Qatar	0.4 (0.22-0.62)	0.13 (0.07-0.22)	-0.68	0.5 (0.28-0.78)	0.02 (0.01-0.04)	-9.87 (-10.22--9.51)
Republic of Korea	32.09 (24.69-39.77)	2.7 (1.81-3.78)	-0.92	0.25 (0.2-0.31)	0.02 (0.02-0.03)	-7.32 (-7.67--6.98)
Republic of Moldova	4.36 (3.65-5.22)	0.21 (0.17-0.26)	-0.95	0.39 (0.32-0.46)	0.02 (0.02-0.03)	-8.02 (-8.59--7.45)
Romania	13.8 (10.83-17.4)	2.26 (1.82-2.82)	-0.84	0.25 (0.19-0.31)	0.06 (0.04-0.07)	-3.27 (-3.88--2.66)
Russian Federation	128.1 (103.54-151.28)	11.57 (9.24-14.52)	-0.91	0.35 (0.28-0.41)	0.03 (0.03-0.04)	-6.89 (-7.36--6.42)
Rwanda	657.65 (476.02-887.04)	327.56 (208.98-473.87)	-0.5	40.53 (29.34-54.67)	9.3 (5.93-13.46)	-5.08 (-5.32--4.83)
Saint Kitts and Nevis	0.86 (0.73-1)	0.34 (0.26-0.44)	-0.6	8.58 (7.3-10.03)	2.18 (1.64-2.82)	-3.93 (-4.91--2.94)
Saint Lucia	0.34 (0.28-0.41)	0.14 (0.11-0.18)	-0.59	0.98 (0.81-1.19)	0.3 (0.23-0.39)	-2.76 (-3.43--2.09)
Saint Vincent and the Grenadines	0.53 (0.43-0.65)	0.26 (0.2-0.32)	-0.51	2.02 (1.63-2.48)	0.92 (0.72-1.15)	-2.33 (-2.9--1.76)
Samoa	0.26 (0.13-0.42)	0.18 (0.1-0.31)	-0.31	0.69 (0.36-1.15)	0.37 (0.21-0.64)	-1.05 (-1.75--0.34)
San Marino	0 (0-0)	0 (0-0)	NA	0.04 (0.02-0.06)	0.01 (0-0.02)	-3.12 (-3.41--2.83)
Sao Tome and Principe	1.47 (0.89-2.19)	0.61 (0.31-1.08)	-0.59	5.74 (3.46-8.54)	1.08 (0.55-1.93)	-5.81 (-6.39--5.22)
Saudi Arabia	76.38 (41.92-123.49)	22.49 (13.62-36.4)	-0.71	2.34 (1.29-3.79)	0.22 (0.13-0.36)	-7.14 (-7.46--6.81)
Senegal	274.11 (198.78-355.2)	228.23 (150.18-342.28)	-0.17	15.93 (11.55-20.64)	5.85 (3.85-8.77)	-2.56 (-2.85--2.27)
Serbia	8.38 (5.24-12.32)	0.86 (0.55-1.29)	-0.9	0.36 (0.22-0.53)	0.04 (0.03-0.06)	-6.42 (-6.68--6.16)
Seychelles	0.49 (0.32-0.69)	0.45 (0.29-0.66)	-0.08	2.71 (1.77-3.8)	1.86 (1.2-2.72)	-1.22 (-1.41--1.04)
Sierra Leone	46.97 (29.47-66.97)	84.51 (49.55-129.2)	0.8	4.68 (2.93-6.67)	3.72 (2.18-5.68)	-0.7 (-0.9--0.5)
Singapore	0.56 (0.46-0.69)	0.11 (0.08-0.13)	-0.8	0.06 (0.05-0.07)	0.01 (0.01-0.01)	-6.01 (-6.3--5.73)
Slovakia	1.38 (0.91-2.03)	0.26 (0.17-0.41)	-0.81	0.1 (0.07-0.15)	0.02 (0.01-0.03)	-3.76 (-4.56--2.95)
Slovenia	0.41 (0.33-0.5)	0.03 (0.02-0.03)	-0.93	0.08 (0.07-0.1)	0.01 (0-0.01)	-6.94 (-7.49--6.39)
Solomon Islands	3.76 (1.61-6.2)	6.61 (4.19-9.93)	0.76	5.05 (2.16-8.33)	3.86 (2.44-5.79)	-1.09 (-1.28--0.9)
Somalia	275.83 (178.31-390.34)	292.92 (188.52-428.09)	0.06	16.29 (10.53-23.05)	6.06 (3.9-8.85)	-3.13 (-3.24--3.01)
South Africa	464.14 (316.77-657.8)	230.31 (173.18-295.5)	-0.5	4.81 (3.28-6.81)	1.49 (1.12-1.91)	-2.44 (-3.79--1.06)
South Sudan	220.53 (120-343.28)	306.98 (180.54-500.57)	0.39	17.03 (9.27-26.51)	13.22 (7.78-21.56)	-0.78 (-0.91--0.64)
Spain	5.54 (4.68-6.64)	1.91 (1.58-2.33)	-0.66	0.06 (0.05-0.07)	0.02 (0.02-0.02)	-2.85 (-3.21--2.48)
Sri Lanka	67.26 (41.7-100.52)	9.74 (5.75-15.46)	-0.86	1.47 (0.91-2.19)	0.17 (0.1-0.27)	-7.1 (-7.35--6.85)
Sudan	1001.03 (675.06-1466.43)	345.51 (166.78-593.99)	-0.65	21.38 (14.42-31.32)	3.06 (1.48-5.26)	-5.86 (-6.14--5.58)
Suriname	2.53 (1.42-3.85)	1.99 (1.21-3.04)	-0.21	2.6 (1.46-3.95)	1.37 (0.84-2.09)	-1.94 (-2.55--1.33)
Sweden	1.42 (1.16-1.72)	0.67 (0.5-0.87)	-0.53	0.07 (0.06-0.08)	0.03 (0.02-0.04)	-1.33 (-2.4--0.26)
Switzerland	1.35 (1.13-1.63)	0.3 (0.23-0.36)	-0.78	0.08 (0.06-0.09)	0.02 (0.01-0.02)	-5.24 (-5.55--4.93)
Syrian Arab Republic	86.82 (54.73-126.95)	7.13 (3.9-12.69)	-0.92	3.15 (1.98-4.6)	0.18 (0.1-0.33)	-8.02 (-9.08--6.95)
Taiwan (Province of China)	6.85 (5.66-8.19)	1.25 (0.99-1.52)	-0.82	0.12 (0.1-0.15)	0.02 (0.02-0.03)	-5.44 (-5.89--4.99)
Tajikistan	28.57 (22.42-35.89)	11.63 (7.47-17.53)	-0.59	2.37 (1.86-2.98)	0.46 (0.29-0.69)	-5.83 (-6.78--4.86)
Thailand	49.5 (27.64-81.01)	36.98 (22.42-57.47)	-0.25	0.31 (0.17-0.51)	0.23 (0.14-0.35)	-0.81 (-1.57--0.05)
Timor-Leste	23.96 (14.71-34.26)	6.29 (3.69-10.25)	-0.74	12.86 (7.9-18.39)	1.82 (1.07-2.96)	-6.86 (-7.16--6.55)
Togo	81.42 (54.07-114.12)	64.89 (35.88-103.91)	-0.2	9.54 (6.34-13.38)	3.01 (1.66-4.82)	-3.53 (-3.99--3.07)
Tokelau	0 (0-0.01)	0 (0-0)	NA	0.99 (0.47-1.81)	0.6 (0.36-0.94)	-2.55 (-2.98--2.11)
Tonga	0.22 (0.13-0.34)	0.13 (0.07-0.22)	-0.41	0.97 (0.58-1.51)	0.52 (0.29-0.86)	-1.11 (-1.67--0.55)
Trinidad and Tobago	4.14 (3.4-4.95)	2.96 (2.03-4.13)	-0.29	1.35 (1.11-1.61)	0.87 (0.6-1.22)	-1.07 (-1.32--0.81)
Tunisia	43.77 (28.77-63.18)	8.97 (4.61-16.13)	-0.8	2.14 (1.41-3.09)	0.29 (0.15-0.53)	-5.56 (-5.88--5.25)
Turkey	552.74 (337.22-798.74)	33.47 (20.94-53.44)	-0.94	3.88 (2.37-5.61)	0.15 (0.1-0.25)	-10.25 (-11.04--9.46)
Turkmenistan	15.76 (12.23-20.11)	10.87 (7.52-15.9)	-0.31	1.78 (1.38-2.27)	0.87 (0.6-1.27)	-2.12 (-2.39--1.86)
Tuvalu	0.06 (0.03-0.11)	0.02 (0.01-0.04)	-0.67	2.3 (1.18-4.55)	0.78 (0.42-1.36)	-3.55 (-3.72--3.37)
Uganda	596.81 (416.35-807.6)	668.91 (405.15-974.23)	0.12	15.51 (10.82-20.99)	6.42 (3.89-9.36)	-2.5 (-2.92--2.08)
Ukraine	42.89 (37.59-49.32)	4.09 (2.16-6.47)	-0.9	0.34 (0.3-0.39)	0.04 (0.02-0.06)	-5.69 (-6.47--4.9)
United Arab Emirates	2.53 (1.27-4.49)	1.92 (1.12-3.25)	-0.24	0.74 (0.37-1.31)	0.11 (0.07-0.19)	-5.21 (-6.26--4.16)
United Kingdom	13.11 (11.04-15.61)	2.53 (2.07-3.07)	-0.81	0.09 (0.08-0.11)	0.02 (0.01-0.02)	-4.53 (-5.15--3.91)
United Republic of Tanzania	694.22 (527.59-883.54)	1234.73 (820.63-1739.67)	0.78	11.57 (8.79-14.73)	8.31 (5.52-11.71)	-0.16 (-0.52-0.2)
United States of America	83.52 (67.78-103.92)	77.87 (62.6-97.65)	-0.07	0.12 (0.1-0.16)	0.1 (0.08-0.13)	0.23 (-0.05-0.52)
United States Virgin Islands	0.44 (0.25-0.67)	0.05 (0.03-0.09)	-0.89	1.53 (0.87-2.34)	0.32 (0.18-0.5)	-4.24 (-4.51--3.97)
Uruguay	3.99 (3.33-4.75)	1.41 (1.12-1.79)	-0.65	0.53 (0.44-0.63)	0.17 (0.13-0.21)	-3.31 (-3.54--3.08)
Uzbekistan	85.08 (67.34-105.46)	32.65 (23.28-43.17)	-0.62	1.74 (1.37-2.15)	0.37 (0.26-0.49)	-4.28 (-5.01--3.54)
Vanuatu	0.64 (0.31-1.19)	1.13 (0.63-1.87)	0.77	1.83 (0.89-3.39)	1.44 (0.8-2.38)	-1.2 (-1.45--0.96)
Venezuela (Bolivarian Republic of)	104.4 (88.91-120.31)	88.26 (61.5-121.7)	-0.15	2.16 (1.84-2.49)	1.29 (0.9-1.77)	-0.93 (-1.43--0.43)
Viet Nam	56.98 (27.16-94.2)	14.25 (7.85-23.87)	-0.75	0.33 (0.16-0.55)	0.06 (0.03-0.09)	-5.56 (-6.25--4.85)
Yemen	418.85 (267.45-600.81)	278.12 (150.59-472.82)	-0.34	15.29 (9.76-21.93)	3.33 (1.8-5.66)	-4.7 (-4.85--4.56)
Zambia	169.7 (123.04-227.12)	208.71 (120.26-316.7)	0.23	9.23 (6.69-12.35)	4.24 (2.44-6.44)	-2.37 (-2.58--2.16)
Zimbabwe	105.79 (70.44-150)	201.6 (117.3-317.6)	0.91	4.4 (2.93-6.24)	4.96 (2.89-7.82)	2.24 (1.29-3.2)

## Sheet: Table S6
Location	1990_thousands(95% UI)	2021_thousands(95% UI)	Percentage change	1990_per 100 000(95% UI)	2021_per 100 000(95% UI)	EAPC(95% CI)
Afghanistan	29558.7 (23161.46-39058.15)	72373.54 (56025.18-94537.06)	1.45	1343.4 (1052.66-1775.14)	1005.85 (778.64-1313.87)	-0.92 (-1.1--0.74)
Albania	4269.68 (3133.24-5851.82)	2005.1 (1447.62-2631.82)	-0.53	511.27 (375.19-700.72)	326.71 (235.88-428.83)	-1.48 (-1.93--1.02)
Algeria	60769.72 (46450.29-79290.86)	95437.53 (69905.15-125031.27)	0.57	1045.72 (799.31-1364.43)	850.35 (622.86-1114.03)	0.14 (-0.35-0.62)
American Samoa	237.64 (185.25-314.65)	127.98 (101.23-163.26)	-0.46	1977 (1541.11-2617.66)	1090.76 (862.78-1391.45)	-2.21 (-2.36--2.06)
Andorra	40.68 (29.65-54.03)	47.87 (34.65-63.69)	0.18	272.6 (198.7-362.05)	239.5 (173.37-318.63)	-0.42 (-0.51--0.33)
Angola	103690.57 (84478.28-126115.13)	215542.57 (177027.49-265400.33)	1.08	4504.28 (3669.7-5478.39)	2808.36 (2306.54-3457.98)	-1.4 (-1.5--1.29)
Antigua and Barbuda	114.93 (88.72-148.16)	104.45 (82.16-131.99)	-0.09	707.35 (546.04-911.91)	432.26 (340.02-546.22)	-1.86 (-1.97--1.75)
Argentina	68719.6 (51960.41-88328.34)	87984.61 (67978.96-114648.31)	0.28	856.13 (647.34-1100.42)	740.22 (571.91-964.54)	-0.22 (-0.34--0.1)
Armenia	2166.05 (1714.93-2742.03)	1594.54 (1215.49-2080.45)	-0.26	250.09 (198.01-316.6)	216.41 (164.97-282.36)	0.57 (-0.14-1.29)
Australia	24943.94 (21022-29513.39)	26441 (19486.73-34496.12)	0.06	558.84 (470.97-661.21)	438.9 (323.47-572.61)	-0.52 (-0.97--0.07)
Austria	3694.08 (3630.41-3762.01)	3054.23 (2960.47-3152.45)	-0.17	186.68 (183.46-190.11)	154.68 (149.93-159.66)	-1 (-1.12--0.87)
Azerbaijan	6240.42 (4887.39-8126.59)	5674.91 (4504.1-7083.86)	-0.09	332.79 (260.64-433.38)	207.03 (164.32-258.43)	-0.68 (-1.16--0.21)
Bahamas	611.82 (483.16-802.54)	515.76 (408.56-658.38)	-0.16	843.5 (666.12-1106.45)	478.35 (378.93-610.63)	-1.35 (-1.57--1.12)
Bahrain	1308.6 (957.21-1705.13)	1863.08 (1419.54-2393.43)	0.42	1134.97 (830.21-1478.9)	571.46 (435.41-734.13)	-2.03 (-2.33--1.72)
Bangladesh	363522.32 (292930.52-452288.59)	263493.16 (210145.37-331339.52)	-0.28	1476.56 (1189.83-1837.11)	572.87 (456.88-720.38)	-3.11 (-3.15--3.07)
Barbados	532.72 (416.68-707.66)	347.05 (275.89-447.53)	-0.35	777.53 (608.16-1032.87)	487.5 (387.54-628.66)	-1.6 (-1.73--1.47)
Belarus	14744.44 (10403.81-20732.57)	12009.94 (8878.64-16323.16)	-0.19	581.93 (410.62-818.27)	566.33 (418.67-769.71)	0.68 (0.18-1.18)
Belgium	12113.61 (8775.86-16382.72)	13984.94 (10167.03-19292.57)	0.15	497.59 (360.48-672.95)	564.46 (410.36-778.68)	0.37 (0.12-0.62)
Belize	659.18 (510.62-868.13)	966.64 (768.93-1264.94)	0.47	1565.89 (1212.97-2062.26)	800.26 (636.57-1047.21)	-2.03 (-2.22--1.83)
Benin	50248.69 (41887.95-60117.76)	133898.78 (112310.43-156951.73)	1.66	4587.07 (3823.84-5487.99)	4127.43 (3461.97-4838.03)	-0.15 (-0.23--0.08)
Bermuda	129.06 (98.69-170.76)	79.38 (63.33-100.94)	-0.38	754.48 (576.96-998.3)	588.81 (469.75-748.72)	-0.73 (-0.81--0.65)
Bhutan	2132.24 (1719.26-2785.97)	1319.87 (1009.07-1726.27)	-0.38	1489.39 (1200.92-1946.02)	637.52 (487.4-833.82)	-2.98 (-3.12--2.83)
Bolivia (Plurinational State of)	15404.18 (12408.09-19429.02)	17177.95 (13911.15-21331.77)	0.12	1006.9 (811.06-1269.98)	550.93 (446.16-684.15)	-1.97 (-2.02--1.93)
Bosnia and Herzegovina	3381.23 (2463.07-4568.14)	1784.05 (1287.03-2325.38)	-0.47	290.42 (211.56-392.37)	243.86 (175.92-317.85)	-0.07 (-0.47-0.32)
Botswana	9207.78 (7379.69-11419.79)	9967.02 (8105.29-11706.1)	0.08	2859.94 (2292.14-3547)	1464.94 (1191.3-1720.54)	-2 (-2.05--1.94)
Brazil	395921.78 (315340.23-514415.83)	354241.35 (304386.97-423634.58)	-0.11	1016.46 (809.58-1320.68)	603.31 (518.41-721.5)	-1.52 (-1.81--1.23)
Brunei Darussalam	272.79 (212.54-363.62)	329.56 (254.43-417.92)	0.21	403.77 (314.58-538.21)	263.78 (203.64-334.5)	-1.7 (-1.92--1.47)
Bulgaria	5138.48 (3716.03-7196.26)	3212.21 (2428.57-4251.35)	-0.37	248.13 (179.44-347.5)	225.5 (170.49-298.45)	0.51 (0.2-0.83)
Burkina Faso	99692.49 (83112.37-118974.81)	222861.09 (186209.56-262960.29)	1.24	4762.71 (3970.61-5683.91)	4057.3 (3390.04-4787.33)	-0.58 (-0.62--0.55)
Burundi	58731 (48344.69-68681.13)	101087.63 (82885.45-120756.21)	0.72	4663.44 (3838.73-5453.52)	3232.21 (2650.2-3861.1)	-0.99 (-1.08--0.91)
Cabo Verde	2550.38 (2111.84-3031.86)	2696.84 (2285.43-3117.74)	0.06	3215.56 (2662.64-3822.61)	1794.35 (1520.62-2074.39)	-1.89 (-1.95--1.84)
Cambodia	36269.31 (28336.19-46528.62)	34266.6 (26303.26-43653.52)	-0.06	1448.25 (1131.48-1857.91)	758.36 (582.12-966.1)	-2.22 (-2.5--1.95)
Cameroon	109581.4 (92034.75-129024.5)	261013.58 (226212.87-301601.73)	1.38	4605.44 (3868-5422.59)	3332.36 (2888.06-3850.55)	-0.8 (-0.93--0.67)
Canada	17609.49 (14682.93-20855.03)	6640.85 (4907.47-8957.23)	-0.62	239.39 (199.6-283.51)	80.07 (59.17-108)	-2.59 (-3.53--1.64)
Central African Republic	26128.89 (20953.56-32303.57)	34559.18 (27738.45-43229.96)	0.32	4076.36 (3268.96-5039.66)	2498.03 (2005.01-3124.77)	-1.53 (-1.67--1.4)
Chad	66827.97 (54807.68-79376.61)	167872.95 (138508.62-202799.1)	1.51	5025.88 (4121.88-5969.62)	4340.07 (3580.9-5243.02)	-0.42 (-0.51--0.34)
Chile	33021.8 (24533.04-44029.09)	40369.67 (39942.42-40810.17)	0.22	913.59 (678.73-1218.11)	857.07 (848-866.43)	0.1 (-0.42-0.64)
China	1247525.05 (916939.68-1747288.85)	689497.45 (532496.62-894013.61)	-0.45	387.18 (284.58-542.28)	216.35 (167.09-280.52)	-0.98 (-2.32-0.39)
Colombia	62766.21 (52814.58-75752.22)	66556.75 (56021.2-79811.53)	0.06	722.71 (608.13-872.24)	508.05 (427.63-609.23)	-1.31 (-1.47--1.16)
Comoros	4683.18 (3916.73-5462.8)	4169.67 (3510.47-4832.12)	-0.11	4445.09 (3717.61-5185.08)	2135.85 (1798.19-2475.19)	-2.44 (-2.48--2.41)
Congo	19088.82 (15499.22-22750.64)	28014.77 (23368.65-33109.91)	0.47	3386.63 (2749.79-4036.29)	1955.29 (1631.01-2310.9)	-1.49 (-1.77--1.21)
Cook Islands	46.53 (35.03-61.92)	28.97 (22.76-37.26)	-0.38	1012.77 (762.56-1347.9)	672.52 (528.41-865.16)	-1.8 (-1.95--1.66)
Costa Rica	6460.13 (5222.76-8049.24)	6607.32 (5573.11-7994.46)	0.02	830.74 (671.62-1035.1)	510.4 (430.51-617.56)	-1.52 (-1.76--1.28)
C么te d'Ivoire	122965.83 (101147.34-145866.76)	212193.46 (178145.74-251857.4)	0.73	4493.61 (3696.29-5330.5)	3186.65 (2675.34-3782.31)	-0.83 (-0.93--0.73)
Croatia	2437.86 (1816.7-3251.27)	1760.64 (1683.71-1852.12)	-0.28	203.04 (151.3-270.78)	196.27 (187.7-206.47)	1.13 (0.73-1.53)
Cuba	19614.05 (14643.9-26837.03)	12523.27 (9714.85-16490.54)	-0.36	640.12 (477.91-875.85)	503.17 (390.33-662.57)	-0.54 (-0.77--0.32)
Cyprus	524.64 (386.06-699.13)	712.44 (512.16-951.96)	0.36	265.6 (195.44-353.94)	199.5 (143.41-266.56)	-0.8 (-1.55--0.04)
Czechia	9663.01 (6819.31-13284.71)	10251.21 (7418.5-13634.09)	0.06	375.32 (264.87-516)	446.89 (323.4-594.36)	1.2 (0.85-1.56)
Democratic People's Republic of Korea	18653.92 (13717.98-26188.09)	10245.32 (7568.23-13821.98)	-0.45	328.94 (241.9-461.8)	155.47 (114.85-209.75)	-2.79 (-2.95--2.62)
Democratic Republic of the Congo	401210.47 (330320.68-476814.58)	579246.96 (471976.26-711108.7)	0.44	4700.97 (3870.36-5586.83)	2718.51 (2215.07-3337.37)	-1.6 (-1.71--1.49)
Denmark	1819 (1360.38-2329.31)	2215.55 (1674.17-2858.96)	0.22	139.31 (104.19-178.4)	175.41 (132.55-226.35)	1.83 (1.3-2.37)
Djibouti	4048.2 (3360.08-4785.98)	8613.31 (7291.37-9995.46)	1.13	4118.42 (3418.37-4869)	2680.83 (2269.38-3111.01)	-1.25 (-1.4--1.1)
Dominica	235.24 (181.18-303.18)	109.29 (87.77-139.99)	-0.54	1380.91 (1063.55-1779.74)	664.9 (533.95-851.66)	-2.83 (-3.05--2.6)
Dominican Republic	22073.65 (17183.88-29113.07)	23763.04 (18599.42-31324.19)	0.08	1169.2 (910.2-1542.07)	820.32 (642.06-1081.33)	-1.28 (-1.42--1.13)
Ecuador	22413.01 (21890.94-23102.11)	61689.11 (60996.72-62447.54)	1.75	888.67 (867.97-915.99)	1308.2 (1293.52-1324.29)	1.52 (1.39-1.66)
Egypt	201926.25 (163054.1-260549.34)	252465.25 (200999.02-328769.79)	0.25	1539.85 (1243.42-1986.9)	972.98 (774.63-1267.05)	-1.06 (-1.23--0.89)
El Salvador	11656.62 (9638.52-14240.37)	9033.77 (7609.38-10886.56)	-0.23	889.3 (735.33-1086.41)	508.58 (428.39-612.88)	-2.04 (-2.22--1.87)
Equatorial Guinea	4245.42 (3488.47-5148.01)	8825.73 (7614.8-10045.13)	1.08	4298.44 (3532.04-5212.3)	2421.52 (2089.28-2756.09)	-1.75 (-1.95--1.55)
Eritrea	33293.72 (27416.48-39410.17)	44175.86 (36285.81-52749.47)	0.33	4221.91 (3476.63-4997.53)	2668.87 (2192.2-3186.85)	-1.45 (-1.54--1.37)
Estonia	2700.18 (1994.46-3858)	2333.25 (1768.89-3115.92)	-0.14	708.62 (523.41-1012.47)	838.2 (635.46-1119.36)	1.73 (1.29-2.17)
Eswatini	7366.79 (6106.94-8777.19)	6881.58 (5806.33-8040.78)	-0.07	3779.87 (3133.45-4503.54)	2183.43 (1842.27-2551.23)	-1.71 (-1.76--1.66)
Ethiopia	546227.03 (450305.86-660588.85)	788836.13 (663792.12-917295.43)	0.44	4840.91 (3990.81-5854.44)	2845.82 (2394.71-3309.25)	-1.75 (-1.85--1.65)
Fiji	1624.91 (1238.49-2125.01)	2199.47 (1722.47-2879.02)	0.35	831.19 (633.53-1087.01)	963.06 (754.2-1260.6)	0.55 (0.47-0.63)
Finland	5443.6 (3917.38-7323.95)	4825.15 (3467.89-6393.06)	-0.11	430.9 (310.09-579.74)	424.55 (305.13-562.51)	-0.41 (-0.68--0.15)
France	54875.81 (40104.49-73958.77)	66647.94 (48864.17-89222.26)	0.21	379.19 (277.12-511.05)	469.44 (344.18-628.44)	0.6 (0.46-0.74)
Gabon	7699.19 (6229.13-9370.54)	10176.48 (8635.32-11865.97)	0.32	3477.83 (2813.79-4232.81)	2078.68 (1763.88-2423.78)	-1.57 (-1.72--1.43)
Gambia	9568.32 (7826.49-11535.03)	18469.52 (15357.79-21713.82)	0.93	4216.4 (3448.84-5083.05)	3003.28 (2497.29-3530.83)	-1.07 (-1.17--0.96)
Georgia	1819.3 (1453.65-2262.14)	1219.4 (1155-1279.41)	-0.33	132.54 (105.9-164.81)	154.95 (146.77-162.57)	1.25 (0.89-1.61)
Germany	92548.25 (68297.83-124930.56)	108748.41 (80749.94-146168.91)	0.18	476.19 (351.41-642.8)	638.54 (474.14-858.27)	0.67 (0.15-1.2)
Ghana	128093.63 (105584.26-154004.08)	252651.69 (215286.05-291318.24)	0.97	3631.96 (2993.73-4366.62)	2767.17 (2357.92-3190.67)	-2.07 (-2.7--1.43)
Greece	6236.11 (4530.19-8505.33)	6157.76 (4517.99-8067.31)	-0.01	247.49 (179.79-337.55)	284.09 (208.44-372.19)	0.78 (0.57-1)
Greenland	39.6 (29.22-54.37)	30.14 (22.31-41.18)	-0.24	268.8 (198.37-369.11)	236.78 (175.32-323.55)	-0.37 (-0.73-0)
Grenada	206.39 (160.59-271.72)	148.13 (115.1-189.23)	-0.28	1060.36 (825.05-1395.97)	578.31 (449.36-738.77)	-2.22 (-2.31--2.13)
Guam	426.92 (324.89-553.14)	432.5 (338.65-556.93)	0.01	1223.57 (931.14-1585.32)	1198.76 (938.63-1543.65)	-0.01 (-0.17-0.15)
Guatemala	12985.82 (11250.31-15206.41)	14189.97 (12083.78-16548.1)	0.09	706.84 (612.37-827.71)	322.84 (274.92-376.49)	-2.83 (-3.03--2.63)
Guinea	63474.88 (53116.25-75442.15)	107223.57 (89927.78-126287.83)	0.69	4653.45 (3894.04-5530.79)	3230.99 (2709.81-3805.46)	-1.11 (-1.15--1.08)
Guinea-Bissau	9924.46 (8202.75-11761.78)	15972.88 (13383.2-18935.21)	0.61	4254.59 (3516.5-5042.25)	3040.65 (2547.67-3604.57)	-1.01 (-1.07--0.94)
Guyana	2416 (1828.09-3153.55)	1485.52 (1173.41-1891.17)	-0.39	1182.85 (895.02-1543.95)	731.08 (577.48-930.72)	-1.75 (-1.85--1.64)
Haiti	23360.55 (18420.69-29720.58)	29157.86 (22862.54-36638.24)	0.25	1518.3 (1197.24-1931.67)	823.67 (645.84-1034.98)	-1.96 (-2.09--1.84)
Honduras	12074.04 (10053.5-14985)	16025.7 (13600.94-19481.93)	0.33	1144.43 (952.91-1420.34)	564.59 (479.16-686.35)	-2.44 (-2.57--2.31)
Hungary	4347.38 (3262.88-5924.72)	3738.69 (2838.32-4785.63)	-0.14	171.51 (128.73-233.74)	174.8 (132.7-223.75)	0.69 (0.29-1.08)
Iceland	222.07 (165.84-295.37)	251.21 (184.53-334.87)	0.13	342.38 (255.69-455.39)	315.46 (231.73-420.52)	-0.46 (-0.98-0.06)
India	3017202 (2491265.96-3723374.5)	2292023.27 (1875744.15-2832942.51)	-0.24	1494.35 (1233.87-1844.1)	605.89 (495.85-748.88)	-3.21 (-3.72--2.69)
Indonesia	536553.44 (424029.69-697231.19)	448985.18 (372366.9-545345.97)	-0.16	1119.58 (884.79-1454.85)	596.31 (494.55-724.29)	-2.13 (-2.31--1.96)
Iran (Islamic Republic of)	193306.28 (149499.82-258392.71)	157264.69 (118617.94-206232.32)	-0.19	1528.42 (1182.05-2043.04)	676.54 (510.28-887.19)	-0.78 (-1.53--0.02)
Iraq	72441.17 (55951.13-94000.58)	84315.36 (63185.71-110807.46)	0.16	1785.28 (1378.89-2316.6)	799.77 (599.34-1051.05)	-2.46 (-2.53--2.39)
Ireland	2131.57 (1578.69-2840.55)	2971.31 (2210.35-3900.36)	0.39	241.39 (178.78-321.67)	254.67 (189.45-334.3)	0.52 (0.37-0.67)
Israel	6124.52 (5536.94-6716.54)	12987.65 (9469.75-17102.07)	1.12	502.05 (453.89-550.59)	583.86 (425.71-768.82)	-0.1 (-0.48-0.29)
Italy	45211.56 (33851.77-59344.34)	25014.43 (22133.47-28811.24)	-0.45	316.32 (236.84-415.2)	206.16 (182.42-237.46)	-1.57 (-1.64--1.5)
Jamaica	6143.86 (4750.72-8207.52)	4047.62 (3215.54-5142.95)	-0.34	1031.14 (797.33-1377.5)	524.22 (416.46-666.08)	-2.4 (-2.48--2.31)
Japan	166195.41 (130526.09-218029.79)	103833.44 (89241.92-122065.41)	-0.38	517.7 (406.59-679.16)	417.57 (358.89-490.89)	-1.24 (-1.68--0.8)
Jordan	4644.13 (3636.29-6167.93)	10031.33 (7754.79-13344.9)	1.16	556.89 (436.03-739.61)	323.69 (250.23-430.62)	-1.8 (-1.9--1.69)
Kazakhstan	21481.63 (16496.1-27402.38)	32087.37 (24998.41-42460.83)	0.49	522.04 (400.89-665.93)	677.55 (527.86-896.6)	2.26 (1.68-2.85)
Kenya	220402.18 (182641.25-262944.84)	319247.36 (268314.95-377503.68)	0.45	4255.32 (3526.27-5076.7)	2405.3 (2021.56-2844.22)	-1.63 (-1.7--1.55)
Kiribati	236.92 (180.74-312.62)	293.91 (224.78-381.79)	0.24	1267.45 (966.88-1672.39)	919.3 (703.06-1194.15)	-1.2 (-1.29--1.12)
Kuwait	4029.45 (3031.99-5311.15)	7735.34 (5985.25-9978.66)	0.92	972.27 (731.59-1281.53)	529.18 (409.46-682.65)	-2.05 (-2.46--1.64)
Kyrgyzstan	4298.46 (3369.38-5581.91)	5779.4 (4379.1-7516.8)	0.34	410.08 (321.45-532.53)	335.21 (253.99-435.98)	0.24 (-0.14-0.62)
Lao People's Democratic Republic	13647.71 (10669.75-17277.12)	15076.96 (11829.3-18939.59)	0.1	1410.29 (1102.56-1785.33)	759.8 (596.13-954.46)	-2.34 (-2.5--2.18)
Latvia	4419.07 (3217.48-6241.25)	2797.88 (2096.42-3745.66)	-0.37	681.85 (496.45-963.01)	717.99 (537.98-961.21)	0.5 (-0.22-1.22)
Lebanon	7385.01 (5586.02-9850.16)	7517.26 (5602.06-9928.47)	0.02	985.49 (745.43-1314.46)	506.69 (377.6-669.22)	-2.15 (-2.23--2.07)
Lesotho	10843.05 (8725.05-13194.34)	8680.54 (7095.72-10616)	-0.2	2865.98 (2306.16-3487.46)	1712.51 (1399.86-2094.34)	-1.59 (-1.63--1.55)
Liberia	26532.79 (22169.47-31368.61)	39051.12 (32881.96-45551.66)	0.47	4782.21 (3995.77-5653.8)	2798.7 (2356.57-3264.57)	-1.39 (-1.53--1.26)
Libya	12105.94 (9216.42-15885.53)	9114.09 (6916.49-11925.08)	-0.25	1329.25 (1011.98-1744.26)	458.19 (347.71-599.5)	-3.12 (-3.24--3)
Lithuania	8029.99 (5839.05-11407.98)	4572.42 (3384.17-6071.08)	-0.43	871.03 (633.38-1237.45)	798.08 (590.68-1059.66)	-1.33 (-2.23--0.41)
Luxembourg	117.45 (91.16-150.52)	183.72 (143.45-237.64)	0.56	120.86 (93.81-154.89)	118.01 (92.14-152.64)	-0.21 (-0.56-0.14)
Madagascar	110927.16 (90598.13-132918.91)	167297.5 (135774.77-200455.75)	0.51	4118.71 (3363.9-4935.26)	2309.65 (1874.46-2767.43)	-1.76 (-1.92--1.59)
Malawi	106283.05 (86567.07-126548.87)	132684.85 (108620.35-158405.98)	0.25	4707.15 (3833.96-5604.7)	2648.78 (2168.39-3162.25)	-1.8 (-2.03--1.57)
Malaysia	46646.12 (35520.85-61196.19)	69040.56 (52480.76-89231.29)	0.48	1041.1 (792.8-1365.85)	819.31 (622.79-1058.91)	-0.97 (-1.17--0.77)
Maldives	680.87 (523.83-878.85)	785.83 (589.19-1023.42)	0.15	1430.48 (1100.55-1846.4)	682.19 (511.49-888.45)	-2 (-2.52--1.49)
Mali	89646.79 (73581.16-106128.25)	218598.99 (181581.49-263536.92)	1.44	4671.73 (3834.51-5530.62)	4015.16 (3335.24-4840.57)	-0.4 (-0.45--0.34)
Malta	393.54 (285.98-527.1)	371.14 (272.28-492.65)	-0.06	414.97 (301.55-555.8)	393.69 (288.82-522.57)	-0.82 (-1.39--0.25)
Marshall Islands	101.1 (78.59-134.99)	104.99 (80.89-134.63)	0.04	1033.95 (803.77-1380.54)	707.86 (545.41-907.72)	-1.1 (-1.17--1.03)
Mauritania	21187.91 (17940.45-24660.14)	29763.24 (25754.44-33819.32)	0.4	4507.45 (3816.6-5246.12)	2772.71 (2399.25-3150.57)	-1.37 (-1.5--1.24)
Mauritius	1888.87 (1408.39-2557.1)	1439.05 (1102.35-1851.69)	-0.24	632.22 (471.4-855.88)	454.68 (348.3-585.06)	-1.09 (-1.22--0.97)
Mexico	515672.61 (417412.23-632017.68)	447427.73 (387065.41-518690.58)	-0.13	2355.41 (1906.59-2886.83)	1276.76 (1104.51-1480.11)	-0.99 (-1.45--0.53)
Micronesia (Federated States of)	304.24 (234.58-386.64)	217.4 (168.33-275.89)	-0.29	1312.02 (1011.64-1667.39)	831.35 (643.69-1055.02)	-1.55 (-1.61--1.49)
Monaco	22.23 (16.41-29)	25.21 (18.19-33.6)	0.13	318.84 (235.44-416.06)	353.07 (254.78-470.5)	0.04 (-0.07-0.15)
Mongolia	2357.96 (1851.34-3028.03)	3613.15 (2748.24-4741.87)	0.53	460.76 (361.76-591.69)	428.19 (325.69-561.95)	0.76 (0.11-1.42)
Montenegro	641 (475.35-862.5)	550.01 (394.47-731.04)	-0.14	410.69 (304.56-552.6)	381.89 (273.9-507.59)	0.12 (-0.09-0.33)
Morocco	72083.83 (56389.35-93211.54)	56864.73 (43834.52-72147.46)	-0.21	1144.62 (895.4-1480.1)	587.09 (452.57-744.88)	-2 (-2.1--1.89)
Mozambique	127445.66 (104669.92-150794.33)	229741.81 (191064.51-274522.31)	0.8	4038.77 (3317.01-4778.7)	3025.99 (2516.56-3615.81)	-0.85 (-1.01--0.7)
Myanmar	92577.25 (72414.37-116805.79)	93013.91 (71855.38-120323.28)	0	888.28 (694.81-1120.75)	615.26 (475.3-795.9)	-0.91 (-1.02--0.81)
Namibia	10595.88 (8500.66-12788.83)	12355.59 (10046.01-15078.22)	0.17	3124.67 (2506.8-3771.36)	1868.34 (1519.1-2280.04)	-1.4 (-1.48--1.32)
Nauru	38.4 (30.15-49.55)	32.99 (25.92-42.82)	-0.14	1577.7 (1238.76-2035.83)	1158.59 (910.38-1503.67)	-1.13 (-1.25--1)
Nepal	73413.1 (58909.05-94281.66)	52886.22 (39901.21-71252.63)	-0.28	1607.28 (1289.74-2064.17)	583.01 (439.86-785.47)	-3.83 (-4.12--3.54)
Netherlands	7267.48 (5196.53-9585.83)	7611.71 (5619.87-10132.6)	0.05	183.44 (131.17-241.96)	207.43 (153.15-276.12)	0.25 (-0.05-0.55)
New Zealand	10069.52 (7584.99-13052.27)	7366.84 (6195.98-8954.49)	-0.27	1113.96 (839.1-1443.93)	616.6 (518.6-749.49)	-2.06 (-2.26--1.87)
Nicaragua	8920.6 (7276.68-11124.39)	9797.84 (8282.01-11907.19)	0.1	988.7 (806.5-1232.96)	540.45 (456.84-656.81)	-1.83 (-2.03--1.63)
Niger	84999.97 (68992.76-104273.46)	228301.38 (183646.58-279152.99)	1.69	4886.32 (3966.13-5994.28)	4282.45 (3444.82-5236.32)	-0.4 (-0.47--0.34)
Nigeria	985098.19 (837389.19-1149980.28)	1976619.3 (1714347.56-2270333.16)	1.01	4864.22 (4134.87-5678.38)	3442.34 (2985.59-3953.85)	-0.87 (-1.21--0.53)
Niue	4.52 (3.36-5.98)	3.02 (2.33-3.91)	-0.33	913.07 (678.44-1206.5)	785.93 (608.27-1017.67)	-0.27 (-0.37--0.17)
North Macedonia	1914.35 (1430.8-2632.61)	1519.06 (1104.97-2002.34)	-0.21	376.16 (281.14-517.29)	286.23 (208.2-377.29)	-0.71 (-0.97--0.46)
Northern Mariana Islands	165.51 (126.2-219.6)	88.37 (69.98-113.94)	-0.47	1198.6 (913.92-1590.29)	772.13 (611.43-995.55)	-2.05 (-2.36--1.74)
Norway	8175.1 (6039.08-10755.43)	7111.25 (5411.53-9471.82)	-0.13	774.54 (572.17-1019.02)	587.17 (446.82-782.07)	-1.41 (-1.99--0.82)
Oman	4313.79 (3243.67-5681.45)	8037.12 (6056.83-10566.3)	0.86	1272.48 (956.82-1675.91)	791.45 (596.44-1040.51)	-1.11 (-1.27--0.94)
Pakistan	555205.63 (460749.83-679501.37)	864765.16 (700687.94-1079310.35)	0.56	2347.13 (1947.82-2872.59)	1427.61 (1156.74-1781.8)	-1.82 (-1.92--1.73)
Palau	33.4 (25.91-42.83)	25.84 (20.15-32.96)	-0.23	814.74 (632.09-1045)	689.99 (537.95-879.94)	-0.53 (-0.64--0.42)
Palestine	5787.88 (4498.96-7659.87)	7850.66 (6029.52-10187.15)	0.36	1309.3 (1017.73-1732.77)	602.92 (463.06-782.36)	-3.36 (-3.75--2.97)
Panama	3762.26 (3111.98-4716.23)	5852.18 (4949.51-7148.71)	0.56	614.8 (508.53-770.69)	547.5 (463.05-668.8)	-0.33 (-0.49--0.17)
Papua New Guinea	11067.42 (8585.67-14249.3)	24721.41 (19509.55-31915.5)	1.23	1148.39 (890.88-1478.55)	944.93 (745.72-1219.91)	-0.78 (-0.87--0.69)
Paraguay	11246.96 (8774.22-14114.08)	16016.74 (12570.58-20317.44)	0.42	1196.28 (933.27-1501.24)	844.31 (662.65-1071.02)	-0.87 (-0.98--0.76)
Peru	22161.96 (17853.58-27710.31)	22392.23 (18845.27-26730.12)	0.01	407.97 (328.66-510.1)	232.8 (195.92-277.89)	-1.84 (-2.4--1.27)
Philippines	207037.37 (162155-260321.77)	270755.02 (213399.6-341774.35)	0.31	1334.07 (1044.86-1677.41)	923.67 (728-1165.95)	-1.03 (-1.11--0.95)
Poland	37854.83 (26693.41-54604.92)	20269.89 (17947.74-23291.83)	-0.46	402.99 (284.17-581.31)	229.61 (203.3-263.84)	-1.63 (-1.83--1.42)
Portugal	6138.47 (4513.16-8450.08)	5064.71 (4885.71-5232.98)	-0.17	242.63 (178.39-334.01)	217.57 (209.88-224.8)	-0.1 (-0.78-0.57)
Puerto Rico	8794.92 (6785.95-11939.34)	3064.86 (2406.99-3973.94)	-0.65	917.98 (708.29-1246.18)	408.73 (320.99-529.96)	-2.64 (-2.89--2.4)
Qatar	826.55 (610.16-1095.27)	3740.01 (2773.59-4855.73)	3.52	1045.37 (771.7-1385.24)	674.15 (499.95-875.26)	-2.25 (-3.02--1.48)
Republic of Korea	10567.55 (8409.37-13262.48)	8170.87 (6562.67-9955.57)	-0.23	83.64 (66.56-104.97)	70.48 (56.61-85.88)	-1.84 (-2.61--1.07)
Republic of Moldova	8893.51 (6548.9-12465.74)	4368.07 (3280.63-5758.34)	-0.51	790.21 (581.89-1107.62)	495.2 (371.92-652.81)	-0.5 (-1.12-0.12)
Romania	28670 (20801.63-39268.8)	23985.06 (18134.37-32388.18)	-0.16	509.85 (369.93-698.34)	590.68 (446.59-797.62)	0.78 (0.27-1.28)
Russian Federation	292159.51 (216733.33-395488.89)	290772.17 (223567.42-371774.62)	0	789.07 (585.36-1068.15)	857.89 (659.61-1096.88)	1.89 (1.28-2.5)
Rwanda	74965.18 (63091.65-88032.75)	82744.19 (69343.15-95936.1)	0.1	4620.44 (3888.62-5425.85)	2349.65 (1969.11-2724.26)	-2.43 (-2.54--2.33)
Saint Kitts and Nevis	102.88 (79.66-135.06)	69.8 (55.29-90.34)	-0.32	1030.43 (797.92-1352.78)	447.08 (354.14-578.61)	-2.94 (-3.08--2.81)
Saint Lucia	361.18 (278.39-470.63)	204.65 (163.93-260.18)	-0.43	1059 (816.25-1379.92)	448.04 (358.9-569.6)	-3.08 (-3.25--2.91)
Saint Vincent and the Grenadines	249.92 (190.34-328.58)	169.39 (132.34-217.14)	-0.32	948.59 (722.48-1247.18)	609.45 (476.14-781.21)	-1.3 (-1.46--1.14)
Samoa	370.04 (288.27-482.3)	591.95 (460.66-754.22)	0.6	1003.53 (781.77-1307.97)	1216.71 (946.86-1550.23)	0.87 (0.77-0.98)
San Marino	17.16 (12.8-22.92)	20.55 (15.09-27.04)	0.2	275.86 (205.76-368.38)	288.48 (211.84-379.72)	0.09 (-0.11-0.3)
Sao Tome and Principe	977.32 (813.69-1156.02)	1025.18 (864.04-1202.68)	0.05	3809.54 (3171.72-4506.13)	1827.67 (1540.39-2144.11)	-2.32 (-2.6--2.04)
Saudi Arabia	50869.52 (39132.11-66043.74)	60242.77 (46139.29-77472.21)	0.18	1559.91 (1199.99-2025.23)	593.75 (454.75-763.56)	-3.44 (-3.59--3.28)
Senegal	81576.41 (67955.16-97601.35)	103059.95 (86733.92-120174.96)	0.26	4740.87 (3949.26-5672.17)	2641.89 (2223.38-3080.62)	-1.66 (-1.76--1.55)
Serbia	5790.93 (4401.72-7905.93)	4361.64 (3210.02-5652.82)	-0.25	248.01 (188.52-338.59)	214.57 (157.92-278.09)	-0.65 (-1.29--0.01)
Seychelles	145.35 (110.35-187.19)	179 (139.6-227.84)	0.23	803.16 (609.75-1034.35)	738.45 (575.88-939.89)	-0.05 (-0.27-0.17)
Sierra Leone	41908.75 (34713.66-49724.7)	62330.68 (51203.38-74609.05)	0.49	4174.17 (3457.53-4952.65)	2740.76 (2251.48-3280.65)	-1.49 (-1.6--1.38)
Singapore	1941.24 (1447.13-2573.79)	2819.69 (2030.91-3807.74)	0.45	207.7 (154.83-275.38)	193.84 (139.61-261.76)	-0.44 (-0.74--0.15)
Slovakia	4705.63 (3346.35-6606.25)	3991.65 (2925.92-5167.43)	-0.15	354.74 (252.27-498.02)	316.24 (231.81-409.39)	0.8 (0.12-1.49)
Slovenia	1934.61 (1394.27-2642.54)	2154.02 (1591.42-2921.57)	0.11	388.8 (280.21-531.07)	512.11 (378.36-694.6)	0.97 (0.63-1.32)
Solomon Islands	1092.05 (850.76-1422.29)	1822.32 (1418.98-2365.06)	0.67	1467.41 (1143.19-1911.17)	1062.92 (827.66-1379.48)	-1.19 (-1.38--0.99)
Somalia	85754.34 (71512.92-100629.29)	182287.43 (149139.56-222673.21)	1.13	5063.17 (4222.31-5941.42)	3769.05 (3083.67-4604.08)	-0.62 (-0.81--0.43)
South Africa	225881.38 (189444.55-267611.78)	239409.62 (203937.31-276847.2)	0.06	2339.93 (1962.48-2772.22)	1545.8 (1316.77-1787.53)	-1.04 (-1.14--0.95)
South Sudan	66627.31 (56120.69-78148.86)	105480.3 (89790.36-123051.8)	0.58	5144.92 (4333.61-6034.61)	4543.33 (3867.52-5300.18)	-0.36 (-0.47--0.25)
Spain	43948 (32637.88-59021.39)	37709.66 (37115.96-38297.1)	-0.14	456.33 (338.89-612.85)	380.78 (374.79-386.71)	0.26 (-0.07-0.59)
Sri Lanka	28796.9 (21536.85-37681.53)	32113.15 (24426.36-42368.84)	0.12	627.27 (469.13-820.8)	568.66 (432.55-750.27)	0.07 (-0.1-0.24)
Sudan	69226.23 (54560.53-90885.18)	82795.29 (63785.93-106770.21)	0.2	1478.6 (1165.36-1941.21)	733.42 (565.03-945.79)	-2.2 (-2.34--2.07)
Suriname	986.92 (754.24-1302.2)	979.6 (776-1241.09)	-0.01	1014.87 (775.59-1339.07)	675 (534.71-855.18)	-1.21 (-1.34--1.08)
Sweden	5712.61 (4635.39-6903.05)	4777.1 (3580.42-6253.47)	-0.16	278.29 (225.81-336.28)	217.44 (162.97-284.64)	-0.95 (-1.05--0.85)
Switzerland	5044.9 (3625.67-6817.52)	6106.71 (4486.81-8028.2)	0.21	286.6 (205.98-387.31)	312.11 (229.32-410.32)	1.57 (1.01-2.13)
Syrian Arab Republic	35846.02 (27013.52-47128.35)	17667.37 (13629.63-22581.74)	-0.51	1299.98 (979.66-1709.14)	454.12 (350.34-580.44)	-3.04 (-3.19--2.9)
Taiwan (Province of China)	10904.36 (8126.52-14771.99)	8492.86 (6111.95-11512.87)	-0.22	198.18 (147.7-268.47)	151.18 (108.8-204.94)	-0.44 (-1.44-0.57)
Tajikistan	5521.02 (4307.82-7040.24)	7211.11 (5673.41-9209.1)	0.31	457.95 (357.32-583.96)	283.75 (223.24-362.36)	-1.5 (-1.65--1.35)
Thailand	82103.48 (62616.21-104482.45)	62400.4 (49219.37-80135.47)	-0.24	513.46 (391.59-653.42)	382.79 (301.93-491.59)	-0.83 (-0.93--0.72)
Timor-Leste	3247.72 (2514.66-4116.25)	3347.48 (2559.06-4254.53)	0.03	1742.82 (1349.44-2208.9)	966.89 (739.16-1228.88)	-2.18 (-2.36--2.01)
Togo	35045.41 (29285.12-41811.7)	54327.77 (45550.33-63614.43)	0.55	4107.35 (3432.24-4900.36)	2519.47 (2112.42-2950.15)	-0.93 (-1.25--0.6)
Tokelau	3.18 (2.39-4.07)	2.72 (2.08-3.48)	-0.14	899.88 (677.8-1150.72)	844.69 (646.83-1081.7)	-0.2 (-0.31--0.09)
Tonga	412.82 (321.32-536.59)	360.83 (278.65-469.33)	-0.13	1845.46 (1436.43-2398.8)	1427.12 (1102.09-1856.26)	-1.07 (-1.22--0.91)
Trinidad and Tobago	2992.57 (2358.8-4016.56)	2200.95 (1760.47-2820.71)	-0.26	972.82 (766.79-1305.7)	647.6 (517.99-829.95)	-0.55 (-0.88--0.22)
Tunisia	17654.04 (13336.58-23400.96)	12874.98 (9490.65-17084.81)	-0.27	863.44 (652.28-1144.52)	419.63 (309.33-556.84)	-1.98 (-2.19--1.76)
Turkey	145011.95 (113666.94-185896.02)	117051.62 (88912.41-152427.35)	-0.19	1018.04 (797.99-1305.06)	540.62 (410.65-704)	-0.88 (-1.43--0.33)
Turkmenistan	4484.24 (3458.17-5806.49)	5215.76 (3999.02-6864.96)	0.16	507.35 (391.26-656.95)	415.07 (318.24-546.31)	-0.48 (-0.86--0.09)
Tuvalu	34.32 (25.99-44.79)	31.27 (24.12-39.81)	-0.09	1410.28 (1067.77-1840.38)	1076.63 (830.46-1370.91)	-0.95 (-1.09--0.81)
Uganda	184262.69 (149389.47-221968.55)	316401.64 (258030.73-379710.41)	0.72	4788.53 (3882.26-5768.41)	3038.32 (2477.8-3646.26)	-1.4 (-1.55--1.24)
Ukraine	98778.74 (71661.19-135755.05)	55379.16 (42401.98-72757.42)	-0.44	780.34 (566.11-1072.44)	548.02 (419.6-720)	0.07 (-0.48-0.61)
United Arab Emirates	2503.98 (2191.28-2897.82)	9327.48 (7063.77-12015.18)	2.73	731.61 (640.24-846.68)	541.04 (409.73-696.94)	0.15 (-0.28-0.59)
United Kingdom	63841.24 (50373.53-81554.06)	70012.54 (52502.71-90571.32)	0.1	449.85 (354.95-574.67)	456.42 (342.27-590.44)	0.48 (0.31-0.65)
United Republic of Tanzania	251662.69 (206741.11-299118.99)	435872.57 (365163.53-515969.56)	0.73	4194.25 (3445.58-4985.16)	2933.3 (2457.45-3472.33)	-0.83 (-1.24--0.42)
United States of America	561680.53 (427222.72-743620.32)	618930.37 (533452.66-727288.55)	0.1	838.39 (637.7-1109.97)	817.46 (704.56-960.57)	-0.27 (-0.49--0.05)
United States Virgin Islands	317.84 (248.96-423.46)	126.44 (100.22-160.71)	-0.6	1105.8 (866.14-1473.24)	735.05 (582.61-934.27)	-1.45 (-1.6--1.3)
Uruguay	5605.6 (4277.47-7534.27)	6008.35 (4580.81-7903.17)	0.07	746.4 (569.56-1003.21)	721.83 (550.33-949.47)	-0.24 (-0.38--0.1)
Uzbekistan	22383.63 (17337.84-29091.52)	29192.98 (22500.01-37867.02)	0.3	456.93 (353.93-593.86)	328.06 (252.85-425.54)	-0.91 (-1.18--0.64)
Vanuatu	527.43 (409.81-670.3)	837.36 (645.13-1086.95)	0.59	1504.31 (1168.83-1911.79)	1067.84 (822.69-1386.12)	-1.16 (-1.29--1.03)
Venezuela (Bolivarian Republic of)	42042.07 (34907.24-51652.31)	39395.63 (33467.65-47963.07)	-0.06	868.55 (721.15-1067.08)	573.97 (487.6-698.79)	-1.03 (-1.19--0.88)
Viet Nam	140987.15 (110231.04-183627.6)	108458.84 (81365.16-142378.16)	-0.23	826.21 (645.97-1076.09)	424.64 (318.56-557.44)	-1.96 (-2.2--1.72)
Yemen	95691.72 (75592.16-125529.58)	127153.04 (98866.11-168133.88)	0.33	3493.48 (2759.69-4582.78)	1521.76 (1183.22-2012.22)	-2.58 (-2.69--2.47)
Zambia	91617.89 (75851.69-108343.36)	155401.14 (133261.65-178895.44)	0.7	4981.77 (4124.48-5891.23)	3159.28 (2709.19-3636.92)	-1.35 (-1.56--1.15)
Zimbabwe	77665.75 (61834.27-96203.69)	88706.65 (70012.66-110082.59)	0.14	3230.11 (2571.68-4001.1)	2184.55 (1724.18-2710.97)	-0.97 (-1.07--0.87)

## Sheet: Table S7
Location	1990_(95% UI)	2021_(95% UI)	Percentage change	1990_per 100 000(95% UI)	2021_per 100 000(95% UI)	EAPC(95% CI)
Afghanistan	23679.18 (15151.45-34081.46)	33492.04 (20657.13-51212.22)	0.41	1076.19 (688.61-1548.95)	465.47 (287.09-711.75)	-2.42 (-2.57--2.27)
Albania	141.08 (99.01-190.33)	31.14 (17.66-49.1)	-0.78	16.89 (11.86-22.79)	5.07 (2.88-8)	-3.76 (-4.15--3.37)
Algeria	17006.85 (11321.39-23636.44)	4736.6 (3166.78-6644.87)	-0.72	292.65 (194.82-406.73)	42.2 (28.22-59.21)	-5.56 (-5.87--5.24)
American Samoa	13.53 (8.5-19.5)	10.31 (6.41-15.65)	-0.24	112.57 (70.75-162.19)	87.91 (54.62-133.34)	0.12 (-0.23-0.47)
Andorra	0.94 (0.54-1.43)	0.66 (0.35-1.09)	-0.3	6.27 (3.6-9.57)	3.28 (1.75-5.44)	-1.96 (-2.07--1.85)
Angola	30562.01 (19291.37-45985.42)	34136.17 (20467.13-54921.63)	0.12	1327.6 (838.01-1997.59)	444.77 (266.67-715.59)	-3.88 (-4.16--3.61)
Antigua and Barbuda	7.06 (5.77-8.5)	4.94 (4.08-6.06)	-0.3	43.45 (35.54-52.3)	20.44 (16.9-25.07)	-1.85 (-2.34--1.36)
Argentina	5477.12 (4372.15-6782.53)	2796.39 (2053.85-3720.32)	-0.49	68.24 (54.47-84.5)	23.53 (17.28-31.3)	-2.62 (-2.92--2.31)
Armenia	291.27 (237.12-356.25)	34.86 (24.49-48.81)	-0.88	33.63 (27.38-41.13)	4.73 (3.32-6.62)	-5.22 (-6.16--4.27)
Australia	501.19 (358.34-686.82)	351.42 (206.86-564.96)	-0.3	11.23 (8.03-15.39)	5.83 (3.43-9.38)	-1.91 (-2.26--1.55)
Austria	114.09 (88.56-143.51)	50.72 (33.18-70.77)	-0.56	5.77 (4.48-7.25)	2.57 (1.68-3.58)	-2.35 (-2.53--2.18)
Azerbaijan	1081.14 (839.05-1343.71)	213.66 (149.04-299.19)	-0.8	57.66 (44.75-71.66)	7.79 (5.44-10.92)	-6.34 (-6.96--5.72)
Bahamas	60.03 (48.38-73.71)	35.77 (26.66-46.95)	-0.4	82.77 (66.7-101.63)	33.17 (24.73-43.55)	-2.5 (-3.03--1.97)
Bahrain	101.64 (69.8-138.06)	49.73 (33.15-71.4)	-0.51	88.15 (60.54-119.74)	15.25 (10.17-21.9)	-5.33 (-5.66--4.99)
Bangladesh	290387.62 (238349.31-350792.34)	47734.67 (31522.39-67555.12)	-0.84	1179.5 (968.13-1424.85)	103.78 (68.53-146.87)	-8.26 (-8.63--7.89)
Barbados	33.25 (27.02-40.38)	14.07 (10.85-18.84)	-0.58	48.53 (39.44-58.94)	19.76 (15.24-26.47)	-2.46 (-2.84--2.07)
Belarus	551.55 (440.03-691.06)	187.07 (114.22-292.26)	-0.66	21.77 (17.37-27.27)	8.82 (5.39-13.78)	-2.07 (-2.51--1.62)
Belgium	224.33 (154.07-334.92)	181.75 (102.93-317.47)	-0.19	9.21 (6.33-13.76)	7.34 (4.15-12.81)	-0.78 (-1.03--0.54)
Belize	39.19 (32.42-48.41)	72.69 (58.68-89.39)	0.85	93.09 (77.02-114.99)	60.17 (48.58-74)	-0.55 (-0.94--0.15)
Benin	11732.52 (8421.92-15424.55)	12037.19 (7632.85-17479.91)	0.03	1071.03 (768.82-1408.07)	371.05 (235.28-538.82)	-2.68 (-3.03--2.33)
Bermuda	4.67 (3.7-5.99)	0.95 (0.57-1.56)	-0.8	27.29 (21.66-34.99)	7.01 (4.24-11.58)	-3.6 (-4.23--2.96)
Bhutan	1449.39 (902.74-2137.7)	207.71 (109.7-349.39)	-0.86	1012.41 (630.57-1493.2)	100.33 (52.99-168.76)	-7.5 (-7.67--7.34)
Bolivia (Plurinational State of)	11925.56 (8846.49-15290.77)	8115.05 (5635.44-11687.97)	-0.32	779.52 (578.25-999.48)	260.27 (180.74-374.86)	-3.82 (-3.95--3.69)
Bosnia and Herzegovina	98.72 (69.42-137.83)	30.9 (19.07-46.66)	-0.69	8.48 (5.96-11.84)	4.22 (2.61-6.38)	-2.86 (-3.18--2.53)
Botswana	542.36 (330.76-789.46)	384.87 (250.23-530.83)	-0.29	168.46 (102.73-245.21)	56.57 (36.78-78.02)	-2.75 (-3.26--2.25)
Brazil	75089.58 (67257.43-83880.85)	22609.87 (19281.78-26170.01)	-0.7	192.78 (172.67-215.35)	38.51 (32.84-44.57)	-4.33 (-4.76--3.9)
Brunei Darussalam	52.51 (31.16-81.86)	17.58 (11.21-26.41)	-0.67	77.72 (46.13-121.17)	14.07 (8.97-21.14)	-4.79 (-5.26--4.32)
Bulgaria	347.38 (286.97-424.12)	84.61 (62.45-116.33)	-0.76	16.77 (13.86-20.48)	5.94 (4.38-8.17)	-2.65 (-2.99--2.32)
Burkina Faso	15177.15 (10932.78-20040.36)	22334.62 (14907.81-31610.07)	0.47	725.07 (522.3-957.41)	406.61 (271.4-575.48)	-1.79 (-1.99--1.58)
Burundi	14679.39 (9385.25-20183.3)	13984.55 (8868.99-20337.09)	-0.05	1165.59 (745.22-1602.62)	447.15 (283.58-650.26)	-3.52 (-3.82--3.22)
Cabo Verde	158.87 (101.69-226.78)	65.43 (43.7-95.07)	-0.59	200.31 (128.22-285.93)	43.54 (29.08-63.25)	-4.7 (-5.05--4.34)
Cambodia	15171.15 (10910.27-20787.29)	5202.66 (3220.67-8172.17)	-0.66	605.79 (435.65-830.05)	115.14 (71.28-180.86)	-6.04 (-6.39--5.68)
Cameroon	19675.01 (13935.14-26541.74)	26704.89 (17650.15-37327.84)	0.36	826.89 (585.66-1115.48)	340.94 (225.34-476.57)	-2.11 (-2.61--1.61)
Canada	351.43 (245.23-475.84)	239.67 (185.04-316.06)	-0.32	4.78 (3.33-6.47)	2.89 (2.23-3.81)	-1.24 (-1.75--0.72)
Central African Republic	9643.98 (6827.12-12423.27)	11301.51 (7038.73-17167.21)	0.17	1504.55 (1065.1-1938.15)	816.9 (508.78-1240.89)	-1.62 (-1.99--1.24)
Chad	14268.72 (10296.34-18296.95)	38000.55 (25279.54-54401.77)	1.66	1073.1 (774.35-1376.05)	982.44 (653.56-1406.46)	-0.05 (-0.29-0.19)
Chile	2278.48 (1901.06-2700.86)	755.18 (555.2-1004.36)	-0.67	63.04 (52.59-74.72)	16.03 (11.79-21.32)	-3.92 (-4.57--3.28)
China	115920.85 (83559.36-154257)	17367.78 (12733.83-23454.99)	-0.85	35.98 (25.93-47.87)	5.45 (4-7.36)	-5.72 (-6.03--5.41)
Colombia	16145.01 (12721.2-19718.77)	4099.01 (3070.67-5386.09)	-0.75	185.9 (146.48-227.05)	31.29 (23.44-41.11)	-5.51 (-6.04--4.99)
Comoros	657.95 (332.54-987.01)	450.66 (281.67-697.96)	-0.32	624.5 (315.64-936.84)	230.85 (144.28-357.52)	-3.93 (-4.44--3.42)
Congo	6006.97 (3780.98-8577.46)	6383.62 (3818.73-10186.34)	0.06	1065.72 (670.8-1521.76)	445.54 (266.53-710.95)	-2.64 (-3.31--1.95)
Cook Islands	0.62 (0.35-1.02)	0.33 (0.18-0.56)	-0.47	13.39 (7.7-22.21)	7.72 (4.2-13.06)	-2.05 (-2.15--1.94)
Costa Rica	277.6 (229.96-333.86)	140.07 (106.97-180.14)	-0.5	35.7 (29.57-42.93)	10.82 (8.26-13.92)	-4.34 (-4.69--3.99)
C么te d'Ivoire	21953.56 (14863.66-31570.29)	33606.66 (20440.23-53260.13)	0.53	802.26 (543.17-1153.69)	504.69 (306.96-799.84)	-1.04 (-1.35--0.74)
Croatia	135.95 (110.48-165.6)	26.78 (17.76-38.31)	-0.8	11.32 (9.2-13.79)	2.99 (1.98-4.27)	-3.17 (-3.74--2.61)
Cuba	1067.36 (884.69-1286.52)	294.3 (220.49-397.22)	-0.72	34.83 (28.87-41.99)	11.82 (8.86-15.96)	-3.17 (-3.78--2.55)
Cyprus	24.02 (14.79-35.47)	11.74 (7.05-17.67)	-0.51	12.16 (7.49-17.96)	3.29 (1.97-4.95)	-5 (-5.36--4.64)
Czechia	242.64 (181.87-327.49)	130.81 (74.59-216.36)	-0.46	9.42 (7.06-12.72)	5.7 (3.25-9.43)	-0.67 (-1.29--0.05)
Democratic People's Republic of Korea	8728.35 (4650.36-14274.04)	1299.61 (726.37-2210.59)	-0.85	153.92 (82-251.71)	19.72 (11.02-33.55)	-6.71 (-6.87--6.55)
Democratic Republic of the Congo	101962.82 (66486.95-146214.57)	113000.69 (73383.89-158585.07)	0.11	1194.7 (779.03-1713.19)	530.33 (344.4-744.27)	-1.4 (-1.85--0.95)
Denmark	93.55 (69.65-120.99)	39.57 (26.75-58.81)	-0.58	7.16 (5.33-9.27)	3.13 (2.12-4.66)	-3.34 (-3.81--2.87)
Djibouti	1208.77 (797.3-1766.6)	1979.64 (1092.99-3278.09)	0.64	1229.74 (811.13-1797.25)	616.15 (340.18-1020.28)	-2.14 (-2.53--1.76)
Dominica	3.61 (2.42-5.57)	2.16 (1.38-3.06)	-0.4	21.19 (14.21-32.7)	13.14 (8.43-18.62)	-1.59 (-2--1.18)
Dominican Republic	5131.38 (4034.26-6301.74)	2544.39 (1891.08-3356.15)	-0.5	271.8 (213.69-333.79)	87.83 (65.28-115.86)	-2.83 (-3.21--2.44)
Ecuador	8941.13 (7716.33-10389.24)	4269.62 (3204.95-5612.68)	-0.52	354.51 (305.95-411.93)	90.54 (67.97-119.02)	-4.04 (-4.39--3.69)
Egypt	31410.19 (22155.25-41830.97)	13442.57 (9248.72-18601.1)	-0.57	239.53 (168.95-319)	51.81 (35.64-71.69)	-3.93 (-4.46--3.41)
El Salvador	4570.4 (3466.73-5710.23)	398.85 (270.9-550.9)	-0.91	348.68 (264.48-435.64)	22.45 (15.25-31.01)	-7.74 (-9.2--6.26)
Equatorial Guinea	1370.43 (788.29-2083.51)	1346.96 (646.94-2403.42)	-0.02	1387.55 (798.14-2109.53)	369.57 (177.5-659.43)	-4 (-4.28--3.72)
Eritrea	10634.22 (7843.78-13413.87)	8467.51 (4950.48-13207.15)	-0.2	1348.51 (994.66-1700.99)	511.56 (299.08-797.91)	-2.57 (-2.78--2.36)
Estonia	78.2 (60.8-104.09)	28.45 (15.37-49.23)	-0.64	20.52 (15.96-27.32)	10.22 (5.52-17.68)	-1.24 (-1.79--0.7)
Eswatini	391.78 (251.32-567.69)	349.73 (179.2-591.36)	-0.11	201.02 (128.95-291.28)	110.97 (56.86-187.63)	-1.22 (-1.72--0.72)
Ethiopia	173086 (139697.91-207140.96)	74748.96 (50735.21-99608.17)	-0.57	1533.97 (1238.07-1835.78)	269.67 (183.03-359.35)	-6.25 (-6.63--5.87)
Fiji	199.85 (120.97-306.31)	169.53 (102.31-262.85)	-0.15	102.23 (61.88-156.68)	74.23 (44.8-115.09)	-1.35 (-1.58--1.11)
Finland	90.39 (58.36-138.3)	63.92 (35.61-105.09)	-0.29	7.15 (4.62-10.95)	5.62 (3.13-9.25)	-0.93 (-1.2--0.65)
France	1566.74 (1192.11-2083.01)	917.86 (533.44-1534.11)	-0.41	10.83 (8.24-14.39)	6.46 (3.76-10.81)	-1.91 (-2.09--1.74)
Gabon	1502.07 (1072.74-2046.4)	912.63 (514.7-1537.65)	-0.39	678.51 (484.57-924.39)	186.42 (105.13-314.08)	-4.18 (-4.75--3.6)
Gambia	1940.58 (1217.62-2789.25)	3320.46 (2063.92-5077.98)	0.71	855.14 (536.56-1229.12)	539.93 (335.61-825.72)	-1.38 (-1.72--1.04)
Georgia	601.33 (495.09-731.41)	55.95 (44.34-68.19)	-0.91	43.81 (36.07-53.29)	7.11 (5.63-8.66)	-4.82 (-5.56--4.06)
Germany	2211.29 (1672.36-3054.81)	1403.96 (801.95-2359.33)	-0.37	11.38 (8.6-15.72)	8.24 (4.71-13.85)	-1.05 (-1.61--0.48)
Ghana	14803.4 (9438.91-21465.64)	18654.04 (13098.29-26207.97)	0.26	419.73 (267.63-608.64)	204.31 (143.46-287.04)	-1.67 (-1.93--1.41)
Greece	141.01 (103.55-197.48)	96.83 (61.17-145.27)	-0.31	5.6 (4.11-7.84)	4.47 (2.82-6.7)	-0.26 (-0.5--0.02)
Greenland	1.73 (1.12-2.47)	0.59 (0.38-0.85)	-0.66	11.73 (7.63-16.74)	4.64 (2.98-6.66)	-2.57 (-3.17--1.96)
Grenada	30.39 (24.79-36.89)	27.39 (21.21-34.47)	-0.1	156.14 (127.38-189.54)	106.91 (82.8-134.57)	-0.42 (-1.05-0.21)
Guam	10.27 (6.91-14.49)	11.43 (8.03-15.77)	0.11	29.43 (19.8-41.52)	31.69 (22.24-43.7)	1.32 (0.9-1.73)
Guatemala	9041.7 (7563.68-10683.57)	7198.79 (5425.12-9248.94)	-0.2	492.15 (411.7-581.52)	163.78 (123.43-210.42)	-3.61 (-4.42--2.8)
Guinea	19926.73 (14515.96-26101.51)	24740.85 (15577.58-37218.71)	0.24	1460.86 (1064.19-1913.55)	745.52 (469.4-1121.52)	-1.61 (-1.81--1.41)
Guinea-Bissau	2360.68 (1505.95-3393.15)	2080.87 (1285.07-3315.61)	-0.12	1012.02 (645.6-1454.64)	396.12 (244.63-631.17)	-2.91 (-3.19--2.63)
Guyana	336.43 (248.86-436.91)	213.27 (145.7-295.73)	-0.37	164.71 (121.84-213.91)	104.96 (71.7-145.54)	-1.16 (-1.45--0.86)
Haiti	14575.54 (10566.89-19989.51)	25377.81 (15369.04-38267.95)	0.74	947.33 (686.79-1299.2)	716.89 (434.15-1081.02)	-0.12 (-0.4-0.16)
Honduras	5804.42 (4392.62-7340.6)	3634.84 (1833.55-6476.47)	-0.37	550.17 (416.35-695.77)	128.06 (64.6-228.17)	-4.68 (-4.89--4.47)
Hungary	261.08 (217.5-315.56)	72.29 (50.26-100.9)	-0.72	10.3 (8.58-12.45)	3.38 (2.35-4.72)	-2.25 (-3.16--1.34)
Iceland	6.34 (4.94-8.27)	4 (2.57-6.05)	-0.37	9.78 (7.62-12.75)	5.03 (3.22-7.59)	-1.99 (-2.31--1.68)
India	732425.57 (619853.9-855957.59)	350522.31 (284089.86-429603.17)	-0.52	362.75 (307-423.94)	92.66 (75.1-113.56)	-4.72 (-5.09--4.36)
Indonesia	292091.28 (237303.47-351203.85)	119563.04 (90465.61-163484.66)	-0.59	609.48 (495.16-732.83)	158.8 (120.15-217.13)	-4.19 (-4.35--4.03)
Iran (Islamic Republic of)	12395.49 (8955.74-16347.65)	2500.15 (1586.08-3835.05)	-0.8	98.01 (70.81-129.26)	10.76 (6.82-16.5)	-6.09 (-6.57--5.6)
Iraq	4860.24 (3078.17-7159.95)	2492.15 (1619.94-3732.63)	-0.49	119.78 (75.86-176.45)	23.64 (15.37-35.41)	-4.8 (-5.18--4.41)
Ireland	65.92 (50.42-86.17)	44.12 (28.33-68.19)	-0.33	7.47 (5.71-9.76)	3.78 (2.43-5.84)	-1.45 (-1.97--0.92)
Israel	129.4 (95.97-173.33)	169.23 (93.04-274.25)	0.31	10.61 (7.87-14.21)	7.61 (4.18-12.33)	-1.26 (-1.56--0.96)
Italy	1092.63 (845.5-1469.32)	379.23 (261.83-531.3)	-0.65	7.64 (5.92-10.28)	3.13 (2.16-4.38)	-2.37 (-2.66--2.08)
Jamaica	504.47 (403.8-625.43)	400.38 (275.82-579.39)	-0.21	84.67 (67.77-104.97)	51.85 (35.72-75.04)	-3.36 (-4.04--2.67)
Japan	2654.4 (1888.16-3889.45)	1129.09 (733.53-1712.96)	-0.57	8.27 (5.88-12.12)	4.54 (2.95-6.89)	-2.34 (-2.74--1.94)
Jordan	2240.12 (1553.51-3057.8)	395.48 (249.78-583.75)	-0.82	268.62 (186.28-366.67)	12.76 (8.06-18.84)	-10.21 (-10.55--9.87)
Kazakhstan	2796.09 (2305.2-3369.91)	845.45 (629.03-1143.58)	-0.7	67.95 (56.02-81.9)	17.85 (13.28-24.15)	-4.3 (-4.68--3.91)
Kenya	30831.74 (22416.85-40006.52)	33683.82 (22333.2-47318.79)	0.09	595.27 (432.8-772.41)	253.78 (168.26-356.51)	-1.89 (-2.35--1.43)
Kiribati	33.36 (22.28-47.97)	27.9 (16.72-43.93)	-0.16	178.45 (119.18-256.64)	87.27 (52.3-137.42)	-2.35 (-2.65--2.04)
Kuwait	73.98 (51.36-109.29)	103.21 (62.5-168.05)	0.4	17.85 (12.39-26.37)	7.06 (4.28-11.5)	-3.39 (-4.17--2.59)
Kyrgyzstan	2213.48 (1892.43-2585.1)	672.81 (528.35-866.37)	-0.7	211.17 (180.54-246.62)	39.02 (30.64-50.25)	-4.41 (-5.02--3.8)
Lao People's Democratic Republic	5973.25 (4101.71-8313.4)	1637.66 (866.13-2918.84)	-0.73	617.25 (423.85-859.07)	82.53 (43.65-147.09)	-6.63 (-6.8--6.46)
Latvia	110.98 (82.35-155.72)	34.63 (19.31-60.68)	-0.69	17.12 (12.71-24.03)	8.89 (4.96-15.57)	-1.92 (-2.74--1.09)
Lebanon	434.08 (273.16-676.37)	142.03 (89.87-210.53)	-0.67	57.93 (36.45-90.26)	9.57 (6.06-14.19)	-5.37 (-5.57--5.17)
Lesotho	1119.94 (781.53-1570.48)	1233.54 (750.19-1917.76)	0.1	296.02 (206.57-415.1)	243.35 (148-378.34)	0.34 (-0.28-0.97)
Liberia	8865.97 (6059.55-12194.94)	3826.49 (2410.61-5693.17)	-0.57	1597.98 (1092.16-2197.99)	274.24 (172.76-408.02)	-5.15 (-5.38--4.91)
Libya	1222.43 (726.67-1804.88)	511.45 (306.27-801.54)	-0.58	134.22 (79.79-198.18)	25.71 (15.4-40.3)	-4.43 (-4.86--4)
Lithuania	218.17 (168.18-294.85)	59.04 (33.57-98.77)	-0.73	23.67 (18.24-31.98)	10.31 (5.86-17.24)	-3.15 (-4.03--2.27)
Luxembourg	7.66 (6.28-9.4)	4.21 (3.07-5.57)	-0.45	7.89 (6.46-9.68)	2.7 (1.97-3.58)	-3.77 (-4.08--3.46)
Madagascar	20884.79 (15032.22-27527.66)	31853.39 (21424.95-44077.76)	0.53	775.45 (558.14-1022.1)	439.76 (295.79-608.52)	-1.77 (-2.14--1.4)
Malawi	22586.11 (17098.16-30045.95)	17245.16 (11002.77-26282.81)	-0.24	1000.31 (757.26-1330.7)	344.26 (219.65-524.68)	-3.16 (-3.54--2.79)
Malaysia	3701.33 (2423.3-5185.66)	2247.61 (1654.66-2978.35)	-0.39	82.61 (54.09-115.74)	26.67 (19.64-35.34)	-3.72 (-4.19--3.25)
Maldives	112.87 (80.82-147.34)	20.06 (13.51-28.06)	-0.82	237.13 (169.79-309.55)	17.41 (11.73-24.36)	-8.05 (-8.63--7.47)
Mali	16929.65 (14127.75-20019.79)	24176.87 (17745.49-33056.17)	0.43	882.25 (736.23-1043.28)	444.07 (325.94-607.17)	-1.96 (-2.14--1.77)
Malta	12.13 (9.43-15.78)	6.49 (4.38-9.79)	-0.46	12.79 (9.94-16.64)	6.88 (4.64-10.39)	-1.4 (-1.78--1.02)
Marshall Islands	9.34 (5.47-15.78)	9.34 (5.4-15.34)	0	95.52 (55.93-161.37)	62.96 (36.42-103.42)	-1.26 (-1.78--0.73)
Mauritania	9371.8 (7227.09-11860.09)	4021.52 (2270.33-6520.36)	-0.57	1993.73 (1537.47-2523.08)	374.64 (211.5-607.43)	-5.15 (-5.28--5.02)
Mauritius	177.4 (144.28-214.74)	67.58 (55.15-82.58)	-0.62	59.38 (48.29-71.88)	21.35 (17.42-26.09)	-3.82 (-4.09--3.54)
Mexico	30650.68 (26277.25-36391.61)	12796.14 (9709.24-16216.15)	-0.58	140 (120.02-166.22)	36.51 (27.71-46.27)	-4.22 (-4.36--4.08)
Micronesia (Federated States of)	32.61 (19.53-49.18)	9.86 (6.03-15.58)	-0.7	140.64 (84.22-212.07)	37.69 (23.07-59.6)	-3.72 (-4.1--3.34)
Monaco	0.52 (0.3-0.78)	0.43 (0.26-0.67)	-0.17	7.42 (4.34-11.19)	6.01 (3.58-9.39)	-0.78 (-0.84--0.73)
Mongolia	788.22 (537.79-1085.11)	205.72 (142.35-290.42)	-0.74	154.02 (105.09-212.03)	24.38 (16.87-34.42)	-6.62 (-7.15--6.08)
Montenegro	9.88 (5.91-15.5)	6.77 (3.68-11.4)	-0.31	6.33 (3.78-9.93)	4.7 (2.55-7.92)	-0.69 (-0.8--0.57)
Morocco	38811.64 (29314.48-51349.28)	6345.72 (3639.49-10445.82)	-0.84	616.29 (465.48-815.37)	65.52 (37.58-107.85)	-7.1 (-7.41--6.79)
Mozambique	25065.08 (18442.95-33784.58)	28254.94 (17830.02-42424.77)	0.13	794.32 (584.46-1070.64)	372.15 (234.84-558.79)	-1.59 (-1.86--1.33)
Myanmar	25691.13 (18507.67-34875.31)	20450.51 (13879.99-28414.49)	-0.2	246.51 (177.58-334.63)	135.27 (91.81-187.95)	-1.75 (-1.86--1.63)
Namibia	1261.05 (872.8-1717.36)	702.98 (393.98-1287.59)	-0.44	371.88 (257.38-506.44)	106.3 (59.58-194.7)	-3.93 (-4.42--3.44)
Nauru	6.6 (3.69-11.06)	5.49 (3.03-9.39)	-0.17	271.33 (151.59-454.24)	192.68 (106.58-329.61)	-0.78 (-1.17--0.39)
Nepal	34681.1 (21822.1-49900.96)	8629.57 (4930.86-14495.07)	-0.75	759.3 (477.77-1092.52)	95.13 (54.36-159.79)	-6.46 (-6.68--6.24)
Netherlands	441.7 (369.39-531.61)	155.47 (104.84-220.92)	-0.65	11.15 (9.32-13.42)	4.24 (2.86-6.02)	-3.45 (-3.68--3.21)
New Zealand	152.9 (97.1-233.45)	92.21 (55.99-145.72)	-0.4	16.92 (10.74-25.83)	7.72 (4.69-12.2)	-2.41 (-2.74--2.08)
Nicaragua	1376.25 (1065.67-1679.97)	650.52 (496.66-823.39)	-0.53	152.54 (118.11-186.2)	35.88 (27.4-45.42)	-4.87 (-5.11--4.64)
Niger	18260.15 (13671.45-24338.48)	35655.28 (21918.57-52997.86)	0.95	1049.71 (785.92-1399.13)	668.82 (411.15-994.13)	-1.6 (-1.73--1.46)
Nigeria	194100.86 (129552.79-270895.51)	349522.39 (227926.44-523777.1)	0.8	958.43 (639.71-1337.63)	608.7 (396.94-912.17)	-1.7 (-1.82--1.57)
Niue	0.3 (0.16-0.49)	0.16 (0.1-0.24)	-0.47	60.4 (33.13-98.74)	41.79 (27.09-61.67)	-2.32 (-2.72--1.91)
North Macedonia	110.51 (76.7-148.27)	31.33 (19.9-47.41)	-0.72	21.72 (15.07-29.13)	5.9 (3.75-8.93)	-3.69 (-4.07--3.31)
Northern Mariana Islands	7.25 (4.29-11.16)	3.44 (2.22-4.99)	-0.53	52.5 (31.1-80.84)	30.1 (19.35-43.61)	-1.24 (-1.47--1.01)
Norway	170.04 (124.32-234.79)	86.54 (49.66-143.12)	-0.49	16.11 (11.78-22.24)	7.15 (4.1-11.82)	-3.25 (-3.86--2.64)
Oman	497.68 (271.98-857.8)	237.51 (154.24-357.7)	-0.52	146.81 (80.23-253.03)	23.39 (15.19-35.22)	-5.15 (-5.69--4.6)
Pakistan	248275.4 (160517.86-348412.84)	334123.99 (190151.48-530923.06)	0.35	1049.58 (678.59-1472.92)	551.59 (313.91-876.48)	-2.23 (-2.45--2)
Palau	2.61 (1.53-3.97)	1.49 (0.95-2.3)	-0.43	63.68 (37.39-96.84)	39.68 (25.36-61.3)	-0.87 (-1.21--0.52)
Palestine	286.75 (171.05-436.76)	185.68 (122.09-265.47)	-0.35	64.87 (38.69-98.8)	14.26 (9.38-20.39)	-4.49 (-5.2--3.76)
Panama	553.44 (458.92-657.93)	368.6 (281.77-463.24)	-0.33	90.44 (74.99-107.51)	34.48 (26.36-43.34)	-2.68 (-3.1--2.26)
Papua New Guinea	1997.03 (1022.14-3033.28)	4084.41 (2713.33-5751.54)	1.05	207.22 (106.06-314.74)	156.12 (103.71-219.84)	-0.73 (-0.99--0.47)
Paraguay	1744.67 (1372.28-2208.52)	1354.07 (951.18-1916.76)	-0.22	185.57 (145.96-234.91)	71.38 (50.14-101.04)	-2.94 (-3.15--2.73)
Peru	18292.44 (13888.63-23448.83)	8281.94 (5267.78-12430.26)	-0.55	336.73 (255.67-431.66)	86.1 (54.77-129.23)	-4.96 (-5.45--4.47)
Philippines	35134.27 (26280.96-44500.07)	33956.7 (25657.81-46086.94)	-0.03	226.39 (169.34-286.74)	115.84 (87.53-157.22)	-1.58 (-1.76--1.4)
Poland	1020.98 (777.86-1383.46)	250.89 (155.33-384.31)	-0.75	10.87 (8.28-14.73)	2.84 (1.76-4.35)	-3.76 (-4.14--3.39)
Portugal	223.62 (180.28-292.08)	97.52 (70.06-132.55)	-0.56	8.84 (7.13-11.55)	4.19 (3.01-5.69)	-2.11 (-2.48--1.74)
Puerto Rico	456.64 (376.27-557.9)	108.47 (82.45-144.86)	-0.76	47.66 (39.27-58.23)	14.47 (11-19.32)	-3.92 (-4.39--3.44)
Qatar	32.17 (19.94-45.9)	48.13 (28.05-79.75)	0.5	40.69 (25.22-58.05)	8.68 (5.06-14.38)	-5.95 (-6.61--5.29)
Republic of Korea	2009.59 (1554.65-2496.38)	208.05 (147.02-280.53)	-0.9	15.9 (12.3-19.76)	1.79 (1.27-2.42)	-7.04 (-7.47--6.61)
Republic of Moldova	373.3 (299.71-465.94)	63.28 (38.05-102.34)	-0.83	33.17 (26.63-41.4)	7.17 (4.31-11.6)	-4.13 (-4.81--3.45)
Romania	1194.13 (942.49-1538.22)	407.25 (275.61-620.73)	-0.66	21.24 (16.76-27.35)	10.03 (6.79-15.29)	-1.57 (-2.07--1.07)
Russian Federation	11295.23 (9061.4-14156.55)	3980.37 (2408.24-6336.21)	-0.65	30.51 (24.47-38.23)	11.74 (7.11-18.69)	-2.29 (-2.67--1.91)
Rwanda	39280.52 (28644.87-52656.66)	19864.94 (12843.47-28225.53)	-0.49	2421.03 (1765.51-3245.46)	564.1 (364.71-801.51)	-4.97 (-5.23--4.72)
Saint Kitts and Nevis	53.4 (45.62-62.29)	21.58 (16.43-27.69)	-0.6	534.82 (456.91-623.92)	138.24 (105.24-177.38)	-3.89 (-4.82--2.96)
Saint Lucia	24.69 (20.41-29.98)	10.41 (8.17-13.42)	-0.58	72.38 (59.84-87.89)	22.78 (17.88-29.37)	-2.91 (-3.46--2.36)
Saint Vincent and the Grenadines	36.17 (29.64-44.43)	17.42 (13.91-21.97)	-0.52	137.29 (112.51-168.63)	62.68 (50.03-79.03)	-2.32 (-2.87--1.77)
Samoa	20.01 (11.73-30.04)	17.4 (11.08-27.16)	-0.13	54.27 (31.81-81.45)	35.77 (22.76-55.82)	-0.6 (-1.14--0.07)
San Marino	0.32 (0.2-0.49)	0.27 (0.14-0.45)	-0.16	5.16 (3.2-7.92)	3.74 (2.03-6.27)	-0.9 (-1.07--0.74)
Sao Tome and Principe	98.9 (63.58-144.04)	45.12 (26.22-73.84)	-0.54	385.52 (247.82-561.46)	80.43 (46.75-131.63)	-5.47 (-6.01--4.92)
Saudi Arabia	5145.08 (2962.59-7950.43)	1916.59 (1246.56-2884.99)	-0.63	157.77 (90.85-243.8)	18.89 (12.29-28.43)	-6.58 (-6.79--6.36)
Senegal	17469.07 (12764.62-22446.36)	14958.75 (9960.31-22127.31)	-0.14	1015.23 (741.83-1304.49)	383.46 (255.33-567.22)	-2.5 (-2.77--2.23)
Serbia	578.39 (374.93-825.67)	97.35 (65.79-139.48)	-0.83	24.77 (16.06-35.36)	4.79 (3.24-6.86)	-5.14 (-5.49--4.8)
Seychelles	30.8 (20.51-42.48)	27.71 (18.47-39.18)	-0.1	170.17 (113.34-234.74)	114.32 (76.19-161.62)	-1.27 (-1.48--1.07)
Sierra Leone	3264.66 (2162.67-4517.67)	5730.43 (3599.33-8493.03)	0.76	325.16 (215.41-449.97)	251.97 (158.27-373.45)	-0.77 (-0.96--0.58)
Singapore	54.15 (41.57-73.99)	37.14 (19.96-63.62)	-0.31	5.79 (4.45-7.92)	2.55 (1.37-4.37)	-2.45 (-2.76--2.15)
Slovakia	136.84 (92.66-191.73)	59.94 (35.78-96.48)	-0.56	10.32 (6.99-14.45)	4.75 (2.83-7.64)	-1.3 (-2.12--0.48)
Slovenia	47.01 (34.6-64.36)	25.69 (13.98-44.97)	-0.45	9.45 (6.95-12.93)	6.11 (3.32-10.69)	-1.01 (-1.53--0.48)
Solomon Islands	246.59 (114.79-395.9)	426.12 (272.49-627.19)	0.73	331.34 (154.25-531.98)	248.54 (158.94-365.83)	-1.15 (-1.33--0.96)
Somalia	17402.4 (11526.93-24358.98)	19342.89 (12786.12-27558.49)	0.11	1027.48 (680.58-1438.22)	399.94 (264.37-569.81)	-2.96 (-3.08--2.83)
South Africa	30210.94 (21244.78-42087.59)	15636.78 (11888.88-19527.39)	-0.48	312.96 (220.08-435.99)	100.96 (76.76-126.08)	-2.41 (-3.63--1.19)
South Sudan	14205.51 (7926.64-21806.56)	19423.93 (11877.68-30992.17)	0.37	1096.94 (612.09-1683.89)	836.64 (511.6-1334.92)	-0.86 (-1--0.73)
Spain	811.5 (549.28-1193.63)	501.91 (332.36-736.46)	-0.38	8.43 (5.7-12.39)	5.07 (3.36-7.44)	-0.81 (-1.14--0.49)
Sri Lanka	4550.87 (2916.03-6648.98)	937.5 (641.63-1348.39)	-0.79	99.13 (63.52-144.83)	16.6 (11.36-23.88)	-5.92 (-6.13--5.7)
Sudan	60449.85 (41213.05-87931.71)	20994.56 (10543.79-35176.3)	-0.65	1291.15 (880.27-1878.13)	185.97 (93.4-311.6)	-5.83 (-6.13--5.53)
Suriname	170.77 (98.24-256.31)	131.6 (83.59-196.46)	-0.23	175.6 (101.02-263.57)	90.68 (57.6-135.38)	-2 (-2.59--1.39)
Sweden	147.44 (114.59-192.53)	91.38 (65.18-130.6)	-0.38	7.18 (5.58-9.38)	4.16 (2.97-5.94)	-1.12 (-1.63--0.6)
Switzerland	134.71 (102.11-187.94)	82.93 (49.14-135.14)	-0.38	7.65 (5.8-10.68)	4.24 (2.51-6.91)	-1.41 (-1.78--1.04)
Syrian Arab Republic	5734.43 (3724.12-8234.29)	610.04 (371.67-939.23)	-0.89	207.96 (135.06-298.62)	15.68 (9.55-24.14)	-7.41 (-8.27--6.55)
Taiwan (Province of China)	534.38 (435.07-666.45)	162.92 (112.55-237.1)	-0.7	9.71 (7.91-12.11)	2.9 (2-4.22)	-3.75 (-4.3--3.19)
Tajikistan	1802.71 (1412.48-2270.75)	772.33 (511.25-1135.01)	-0.57	149.53 (117.16-188.35)	30.39 (20.12-44.66)	-5.6 (-6.52--4.67)
Thailand	3941.57 (2436.33-5877.98)	2793.57 (1867.34-4068.66)	-0.29	24.65 (15.24-36.76)	17.14 (11.46-24.96)	-1.06 (-1.65--0.47)
Timor-Leste	1429.56 (905.52-2027.8)	400.15 (250-633.49)	-0.72	767.15 (485.93-1088.18)	115.58 (72.21-182.98)	-6.6 (-6.89--6.31)
Togo	5277.72 (3526.6-7329.15)	4417.26 (2612.81-6895.96)	-0.16	618.55 (413.32-858.98)	204.85 (121.17-319.8)	-3.32 (-3.75--2.89)
Tokelau	0.24 (0.13-0.42)	0.15 (0.09-0.22)	-0.38	68.92 (38-117.79)	45.33 (29.52-68.7)	-2.12 (-2.49--1.75)
Tonga	17.49 (11.39-24.79)	11.56 (7.57-16.71)	-0.34	78.17 (50.9-110.83)	45.7 (29.95-66.08)	-1.19 (-1.49--0.89)
Trinidad and Tobago	283.24 (234.79-337.49)	196.63 (144.99-267.89)	-0.31	92.08 (76.33-109.71)	57.85 (42.66-78.82)	-1.11 (-1.35--0.87)
Tunisia	2852.64 (1946.98-4044.48)	665.83 (389.75-1077.52)	-0.77	139.52 (95.23-197.81)	21.7 (12.7-35.12)	-5.21 (-5.52--4.9)
Turkey	34624.04 (21735.12-49369.05)	3268.67 (2199.31-4660.13)	-0.91	243.07 (152.59-346.59)	15.1 (10.16-21.52)	-8.51 (-9.12--7.9)
Turkmenistan	1008.92 (798.8-1283.05)	701.16 (502.27-1010.22)	-0.31	114.15 (90.38-145.16)	55.8 (39.97-80.39)	-2.09 (-2.35--1.84)
Tuvalu	3.71 (2.03-6.96)	1.66 (0.99-2.64)	-0.55	152.54 (83.45-286.13)	57.11 (33.93-91.07)	-3.24 (-3.42--3.06)
Uganda	36711.07 (26443.93-48544.3)	42860.78 (26987.21-61972.57)	0.17	954.03 (687.21-1261.54)	411.58 (259.15-595.11)	-2.39 (-2.81--1.97)
Ukraine	3878.26 (3188.8-4808.07)	878.94 (528.18-1385.55)	-0.77	30.64 (25.19-37.98)	8.7 (5.23-13.71)	-2.97 (-3.66--2.27)
United Arab Emirates	177.58 (98.15-292.6)	211.75 (138.16-306.76)	0.19	51.88 (28.68-85.49)	12.28 (8.01-17.79)	-3.63 (-4.32--2.93)
United Kingdom	1481.59 (1136.18-1990.91)	897.33 (540.13-1464.1)	-0.39	10.44 (8.01-14.03)	5.85 (3.52-9.54)	-1.31 (-1.54--1.08)
United Republic of Tanzania	45752.99 (35292.2-57358.02)	78950.83 (53102.61-110399.45)	0.73	762.53 (588.18-955.94)	531.32 (357.37-742.96)	-0.34 (-0.68-0)
United States of America	10988.93 (8030.46-15431.83)	10833.59 (7719.99-14602.51)	-0.01	16.4 (11.99-23.03)	14.31 (10.2-19.29)	-0.14 (-0.33-0.05)
United States Virgin Islands	29.63 (17.91-43.96)	4.48 (3.05-6.54)	-0.85	103.09 (62.32-152.93)	26.05 (17.73-37.99)	-3.78 (-4.01--3.55)
Uruguay	301.62 (251.77-364.89)	151.13 (113.48-207.79)	-0.5	40.16 (33.52-48.59)	18.16 (13.63-24.96)	-2.39 (-2.55--2.23)
Uzbekistan	5436.16 (4335.03-6659.47)	2248.98 (1689.07-2939.84)	-0.59	110.97 (88.49-135.94)	25.27 (18.98-33.04)	-4.07 (-4.74--3.39)
Vanuatu	43.4 (23.33-75.22)	73.11 (44.5-117.81)	0.68	123.78 (66.55-214.53)	93.23 (56.75-150.24)	-1.28 (-1.51--1.05)
Venezuela (Bolivarian Republic of)	6714.18 (5775.81-7728.63)	5698.79 (4099.68-7742.83)	-0.15	138.71 (119.32-159.67)	83.03 (59.73-112.81)	-0.91 (-1.39--0.43)
Viet Nam	4995.28 (2940.51-7758.95)	2010.5 (1214.77-3067.72)	-0.6	29.27 (17.23-45.47)	7.87 (4.76-12.01)	-3.88 (-4.44--3.33)
Yemen	27238.47 (17635.91-38617.64)	18467.79 (10705.03-30455.46)	-0.32	994.41 (643.84-1409.84)	221.02 (128.12-364.49)	-4.66 (-4.82--4.5)
Zambia	11597.88 (8589.8-15372.06)	14487.82 (8761.39-21595.31)	0.25	630.64 (467.07-835.86)	294.54 (178.12-439.03)	-2.3 (-2.52--2.08)
Zimbabwe	7349.63 (5080.19-10169.16)	12989.29 (7979.58-19873.61)	0.77	305.67 (211.28-422.93)	319.88 (196.51-489.42)	1.85 (0.98-2.73)

## Sheet: Table S8
Location	Age	1990_thousands(95% UI)	2021_thousands(95% UI)	Percentage change	1990_per 100 000(95% UI)	2021_per 100 000(95% UI)	EAPC(95% CI)
Global	15-19 years	7515.45 (6474.35-8434.88)	4425.65 (3639.65-5431.8)	-0.41 (-0.44--0.36)	2.94 (2.53-3.3)	1.46 (1.2-1.79)	-2.28 (-2.36--2.19)
Global	15-49 years	53170.45 (47193.99-58882.38)	37578.85 (31460.47-45422.08)	-0.29 (-0.33--0.23)	3.98 (3.53-4.4)	1.93 (1.61-2.33)	-2.29 (-2.33--2.24)
Global	20-24 years	12798.84 (11391.22-14257.3)	7560.92 (6199.14-9078.48)	-0.41 (-0.46--0.36)	5.24 (4.67-5.84)	2.57 (2.11-3.09)	-2.47 (-2.63--2.31)
Global	25-29 years	12662.97 (11073.47-14258.56)	7979.15 (6594.27-9717.06)	-0.37 (-0.4--0.32)	5.75 (5.03-6.48)	2.74 (2.27-3.34)	-2.38 (-2.51--2.25)
Global	30-34 years	8867.63 (7650.26-9977.9)	6745.99 (5608-8173.9)	-0.24 (-0.27--0.18)	4.66 (4.02-5.25)	2.26 (1.88-2.73)	-2.14 (-2.22--2.07)
Global	35-39 years	6336.79 (5594.87-7177.32)	5693.29 (4782.78-6835.86)	-0.1 (-0.15--0.05)	3.65 (3.23-4.14)	2.05 (1.72-2.46)	-1.58 (-1.68--1.49)
Global	40-44 years	3483.18 (3009.55-4063.25)	3665.31 (2996.8-4499.29)	0.05 (0-0.11)	2.48 (2.15-2.9)	1.48 (1.21-1.81)	-1.59 (-1.73--1.44)
Global	45-49 years	1505.58 (1227.73-1822.93)	1508.53 (1181.12-1987.98)	0 (-0.04-0.09)	1.32 (1.08-1.6)	0.64 (0.5-0.84)	-2.06 (-2.32--1.8)
Low SDI	15-19 years	2478.71 (2090.47-2876.87)	2586.12 (2023.5-3218.17)	0.04 (-0.03-0.12)	9.86 (8.32-11.45)	4.19 (3.28-5.22)	-2.73 (-2.87--2.6)
Low SDI	15-49 years	17605.39 (15026.92-19918.29)	18308.49 (14975.5-22307.93)	0.04 (0-0.12)	15.76 (13.45-17.83)	6.67 (5.46-8.13)	-2.65 (-2.76--2.54)
Low SDI	20-24 years	4027.43 (3407.37-4602.59)	3930.5 (3130.62-4831.95)	-0.02 (-0.08-0.05)	18.54 (15.69-21.19)	7.45 (5.94-9.16)	-2.89 (-3.06--2.71)
Low SDI	25-29 years	3979.63 (3352.19-4575.41)	3839.33 (3104.25-4730.57)	-0.04 (-0.07-0.03)	21.48 (18.1-24.7)	8.72 (7.05-10.74)	-2.77 (-2.89--2.66)
Low SDI	30-34 years	2845.28 (2401.86-3273.28)	3018.78 (2485.6-3682.27)	0.06 (0.03-0.12)	18.71 (15.79-21.52)	8.13 (6.7-9.92)	-2.56 (-2.63--2.49)
Low SDI	35-39 years	2188.26 (1872.44-2541.41)	2428.52 (2002.07-2967.52)	0.11 (0.07-0.17)	16.98 (14.53-19.72)	7.62 (6.28-9.31)	-2.44 (-2.5--2.37)
Low SDI	40-44 years	1365.21 (1128.52-1631.72)	1688.44 (1334.97-2111.78)	0.24 (0.18-0.29)	13.77 (11.38-16.46)	6.46 (5.11-8.08)	-2.25 (-2.33--2.17)
Low SDI	45-49 years	720.87 (552.04-894.78)	816.8 (611.17-1078.18)	0.13 (0.11-0.2)	8.68 (6.65-10.78)	3.93 (2.94-5.19)	-2.2 (-2.33--2.06)
Low-middle SDI	15-19 years	3581.49 (2981.27-4113.99)	1404.08 (1137.19-1766.25)	-0.61 (-0.62--0.57)	6.1 (5.07-7)	1.55 (1.26-1.95)	-4.37 (-4.47--4.28)
Low-middle SDI	15-49 years	22822.33 (19798.54-25430.61)	13879.38 (11200.04-17277.81)	-0.39 (-0.43--0.32)	8.36 (7.25-9.32)	2.74 (2.21-3.41)	-3.58 (-3.67--3.49)
Low-middle SDI	20-24 years	5721.83 (4901.98-6564.23)	2688.21 (2146.59-3385.34)	-0.53 (-0.56--0.48)	10.97 (9.4-12.59)	3.09 (2.47-3.89)	-4.17 (-4.35--4)
Low-middle SDI	25-29 years	5442.66 (4583.43-6307.27)	2991.42 (2351.37-3729.2)	-0.45 (-0.49--0.41)	12.13 (10.21-14.05)	3.68 (2.89-4.59)	-3.75 (-3.86--3.64)
Low-middle SDI	30-34 years	3641.12 (3052.61-4211.92)	2599.75 (2064.69-3276.46)	-0.29 (-0.32--0.22)	9.72 (8.15-11.25)	3.52 (2.79-4.43)	-3.3 (-3.39--3.22)
Low-middle SDI	35-39 years	2545.45 (2181.56-2940.26)	2330.6 (1853.96-2932.58)	-0.08 (-0.15-0)	7.95 (6.81-9.18)	3.5 (2.78-4.4)	-2.47 (-2.56--2.38)
Low-middle SDI	40-44 years	1395.8 (1159.99-1661.25)	1390.29 (1101.39-1760.93)	0 (-0.05-0.06)	5.38 (4.47-6.4)	2.41 (1.91-3.05)	-2.56 (-2.73--2.38)
Low-middle SDI	45-49 years	493.99 (397.1-602.78)	475.03 (362.4-641.44)	-0.04 (-0.09-0.06)	2.28 (1.83-2.78)	0.96 (0.73-1.3)	-2.58 (-2.77--2.38)
Middle SDI	15-19 years	1233.96 (1057.03-1408.78)	401.73 (329.21-501.65)	-0.67 (-0.69--0.64)	1.34 (1.15-1.53)	0.46 (0.37-0.57)	-3.27 (-3.41--3.13)
Middle SDI	15-49 years	10373.39 (9211.26-11561.99)	4870.31 (4173.04-5852.53)	-0.53 (-0.55--0.49)	2.32 (2.06-2.59)	0.79 (0.67-0.95)	-3.39 (-3.46--3.33)
Middle SDI	20-24 years	2529.85 (2177.21-2922.62)	856.78 (708.73-1037.93)	-0.66 (-0.67--0.64)	2.86 (2.46-3.31)	0.99 (0.82-1.2)	-3.46 (-3.63--3.29)
Middle SDI	25-29 years	2638.47 (2261.92-3041.03)	1043.94 (871.25-1286.4)	-0.6 (-0.61--0.58)	3.52 (3.02-4.06)	1.15 (0.96-1.42)	-3.57 (-3.76--3.38)
Middle SDI	30-34 years	1901.39 (1625.89-2207.84)	1013.89 (860.5-1203.29)	-0.47 (-0.47--0.45)	3.17 (2.71-3.68)	1.03 (0.87-1.22)	-3.3 (-3.46--3.14)
Middle SDI	35-39 years	1258.07 (1093.59-1431.26)	833.17 (712.69-973.65)	-0.34 (-0.35--0.32)	2.27 (1.97-2.58)	0.91 (0.78-1.06)	-2.66 (-2.75--2.57)
Middle SDI	40-44 years	567.87 (480.2-666.93)	525.84 (442.07-625.21)	-0.07 (-0.08--0.06)	1.34 (1.14-1.58)	0.64 (0.54-0.76)	-2.37 (-2.54--2.19)
Middle SDI	45-49 years	243.78 (201.17-298.89)	194.95 (151.82-264.2)	-0.2 (-0.25--0.12)	0.72 (0.59-0.88)	0.24 (0.19-0.33)	-3.44 (-3.8--3.08)
High-middle SDI	15-19 years	193.63 (149.47-246.82)	26.36 (20.44-34.9)	-0.86 (-0.86--0.86)	0.41 (0.32-0.52)	0.08 (0.06-0.1)	-4.9 (-5.14--4.65)
High-middle SDI	15-49 years	2000.47 (1611.58-2382.77)	354.43 (294.9-438.4)	-0.82 (-0.82--0.82)	0.72 (0.58-0.86)	0.12 (0.1-0.14)	-5.58 (-5.68--5.48)
High-middle SDI	20-24 years	449.58 (367.28-528.9)	62.67 (50.44-80.47)	-0.86 (-0.86--0.85)	0.93 (0.76-1.1)	0.18 (0.14-0.23)	-5.37 (-5.56--5.18)
High-middle SDI	25-29 years	503.35 (403.89-611.12)	69.07 (55.26-89.97)	-0.86 (-0.86--0.85)	1.1 (0.88-1.34)	0.17 (0.14-0.22)	-5.74 (-5.97--5.52)
High-middle SDI	30-34 years	394.14 (307.77-480.08)	72.78 (60.12-90.36)	-0.82 (-0.8--0.81)	0.94 (0.74-1.15)	0.14 (0.12-0.18)	-5.59 (-5.77--5.41)
High-middle SDI	35-39 years	290.67 (228.41-359.7)	65.7 (54.06-80.25)	-0.77 (-0.76--0.78)	0.74 (0.58-0.91)	0.13 (0.11-0.16)	-5.22 (-5.36--5.07)
High-middle SDI	40-44 years	129.65 (96.6-166.22)	42.27 (33.56-53.15)	-0.67 (-0.65--0.68)	0.42 (0.31-0.54)	0.09 (0.07-0.12)	-4.72 (-4.93--4.52)
High-middle SDI	45-49 years	39.45 (26.87-55.45)	15.59 (11.46-21.02)	-0.6 (-0.57--0.62)	0.16 (0.11-0.23)	0.03 (0.02-0.04)	-5.12 (-5.32--4.92)
High SDI	15-19 years	23.93 (18.9-30.65)	4.62 (3.59-5.9)	-0.81 (-0.81--0.81)	0.08 (0.06-0.1)	0.02 (0.01-0.02)	-4.66 (-4.87--4.45)
High SDI	15-49 years	335.63 (282.55-394.26)	134.16 (112.57-162.3)	-0.6 (-0.6--0.59)	0.15 (0.12-0.17)	0.06 (0.05-0.07)	-2.68 (-2.86--2.5)
High SDI	20-24 years	62.85 (52.39-74.19)	16.97 (13.61-21.1)	-0.73 (-0.74--0.72)	0.19 (0.16-0.22)	0.05 (0.04-0.07)	-3.68 (-3.89--3.48)
High SDI	25-29 years	91.1 (75.34-107.05)	28.37 (22.84-35.21)	-0.69 (-0.7--0.67)	0.25 (0.21-0.3)	0.08 (0.07-0.1)	-3.18 (-3.38--2.98)
High SDI	30-34 years	79.69 (67.11-95.07)	34.26 (26.57-43.51)	-0.57 (-0.6--0.54)	0.22 (0.19-0.27)	0.09 (0.07-0.12)	-2.36 (-2.53--2.2)
High SDI	35-39 years	49.95 (40.53-60.69)	30.76 (24.07-38.99)	-0.38 (-0.41--0.36)	0.15 (0.12-0.18)	0.08 (0.06-0.1)	-1.6 (-1.72--1.48)
High SDI	40-44 years	21.99 (17.27-28.24)	14.76 (11.36-19.29)	-0.33 (-0.34--0.32)	0.07 (0.06-0.09)	0.04 (0.03-0.05)	-1.4 (-1.52--1.28)
High SDI	45-49 years	6.11 (4.48-8.29)	4.41 (3.22-5.93)	-0.28 (-0.28--0.28)	0.02 (0.02-0.03)	0.01 (0.01-0.02)	-0.74 (-1.36--0.12)

## Sheet: Table S9
Location	Age	1990_thousands(95% UI)	2021_thousands(95% UI)	Percentage change	1990_per 100 000(95% UI)	2021_per 100 000(95% UI)	EAPC(95% CI)
Global	15-19 years	1851.07 (1276.56-2616.44)	1398.59 (993.49-1944.97)	-0.24 (-0.22--0.26)	724.38 (499.56-1023.89)	460.59 (327.18-640.53)	-1.43 (-1.53--1.33)
Global	15-49 years	15610.77 (12887.45-19203.39)	17997.26 (15301.46-21472.49)	0.15 (0.19-0.12)	1167.28 (963.65-1435.92)	923.48 (785.15-1101.8)	-0.67 (-0.73--0.62)
Global	20-24 years	4293.45 (2881.43-6071.64)	3942 (2710.3-5266.39)	-0.08 (-0.06--0.13)	1758.64 (1180.26-2487)	1341.95 (922.65-1792.8)	-0.95 (-1.16--0.73)
Global	25-29 years	4051.38 (2994.71-5392.06)	4670.57 (3584.98-5961.68)	0.15 (0.2-0.11)	1840.7 (1360.62-2449.83)	1605.08 (1232-2048.78)	-0.36 (-0.46--0.25)
Global	30-34 years	2864.14 (2093.76-3826.27)	4287.73 (3237.28-5546.14)	0.5 (0.55-0.45)	1506.58 (1101.34-2012.67)	1434.36 (1082.95-1855.33)	0.1 (-0.04-0.24)
Global	35-39 years	1708.77 (1229.05-2248.16)	2571.54 (1915.62-3294.33)	0.5 (0.56-0.47)	985.15 (708.58-1296.12)	925.67 (689.56-1185.85)	-0.01 (-0.19-0.17)
Global	40-44 years	657.52 (479.09-843.59)	935.37 (708.36-1142.3)	0.42 (0.48-0.35)	468.9 (341.65-601.59)	377.03 (285.53-460.44)	-0.63 (-0.81--0.45)
Global	45-49 years	184.44 (140.22-228.2)	191.47 (151.31-227.18)	0.04 (0.08-0)	162.07 (123.22-200.53)	81.25 (64.21-96.41)	-2.1 (-2.29--1.91)
Low SDI	15-19 years	489.26 (337.63-700.58)	635.4 (444.57-910.37)	0.3 (0.32-0.3)	1947.01 (1343.58-2787.95)	1030.53 (721.02-1476.48)	-2.07 (-2.23--1.91)
Low SDI	15-49 years	4125.38 (3474.78-4853.06)	6729.35 (5707.26-7935.8)	0.63 (0.64-0.64)	3693.75 (3111.22-4345.29)	2453.18 (2080.58-2892.99)	-1.29 (-1.43--1.16)
Low SDI	20-24 years	983.52 (660.47-1358.71)	1672.32 (1128.19-2271)	0.7 (0.71-0.67)	4528.04 (3040.72-6255.36)	3171.33 (2139.48-4306.67)	-1.14 (-1.31--0.97)
Low SDI	25-29 years	1026.97 (788.55-1281.02)	1694.39 (1308.22-2112.91)	0.65 (0.66-0.65)	5544.2 (4257.06-6915.71)	3846.6 (2969.93-4796.73)	-1.1 (-1.26--0.94)
Low SDI	30-34 years	811.91 (633.2-984.79)	1400.75 (1098.07-1708)	0.73 (0.73-0.73)	5337.68 (4162.81-6474.21)	3773.74 (2958.29-4601.5)	-1.11 (-1.19--1.03)
Low SDI	35-39 years	531.18 (408.78-648.62)	864.91 (668.06-1050.51)	0.63 (0.63-0.62)	4122.56 (3172.62-5034.03)	2714.23 (2096.47-3296.67)	-1.39 (-1.47--1.32)
Low SDI	40-44 years	215.53 (163.38-260.03)	365.12 (280.48-439.15)	0.69 (0.72-0.69)	2173.78 (1647.73-2622.5)	1397.85 (1073.8-1681.27)	-1.44 (-1.52--1.35)
Low SDI	45-49 years	67 (51.74-80.33)	96.46 (76.2-113.53)	0.44 (0.47-0.41)	807.01 (623.2-967.64)	464.49 (366.92-546.65)	-1.77 (-1.84--1.71)
Low-middle SDI	15-19 years	659.28 (449.11-914.33)	448 (314.29-616.84)	-0.32 (-0.3--0.33)	1122.15 (764.42-1556.26)	495.57 (347.67-682.33)	-2.64 (-2.93--2.36)
Low-middle SDI	15-49 years	4717.87 (3957.38-5746.21)	5087.97 (4277.41-6041.39)	0.08 (0.08-0.05)	1728.69 (1450.03-2105.48)	1004.99 (844.89-1193.31)	-1.9 (-2.08--1.73)
Low-middle SDI	20-24 years	1284.07 (889.33-1761.99)	1278.89 (898.5-1718.32)	0 (0.01--0.02)	2462.06 (1705.19-3378.4)	1469.83 (1032.65-1974.88)	-1.83 (-2.2--1.46)
Low-middle SDI	25-29 years	1126.03 (836.1-1473.23)	1336.94 (1016.25-1690.83)	0.19 (0.22-0.15)	2508.82 (1862.85-3282.39)	1645.52 (1250.81-2081.1)	-1.53 (-1.74--1.33)
Low-middle SDI	30-34 years	820.14 (591.72-1103.42)	1120.76 (842.16-1461.26)	0.37 (0.42-0.32)	2190.34 (1580.29-2946.88)	1516.42 (1139.47-1977.14)	-1.31 (-1.41--1.21)
Low-middle SDI	35-39 years	532.79 (381.57-715.96)	630.73 (466.74-812.28)	0.18 (0.22-0.13)	1663.2 (1191.13-2234.98)	947.23 (700.95-1219.87)	-1.98 (-2.11--1.85)
Low-middle SDI	40-44 years	226.08 (160.11-301.31)	221.02 (168.84-274.34)	-0.02 (0.05--0.09)	871.39 (617.12-1161.35)	383.17 (292.71-475.62)	-2.7 (-2.77--2.64)
Low-middle SDI	45-49 years	69.47 (50.89-89.71)	51.63 (40.55-62.09)	-0.26 (-0.2--0.31)	320.07 (234.48-413.31)	104.43 (82.02-125.59)	-3.54 (-3.59--3.5)
Middle SDI	15-19 years	449.36 (315.12-627.62)	251.52 (189.5-331.99)	-0.44 (-0.4--0.47)	487.36 (341.76-680.68)	286.34 (215.73-377.96)	-1.41 (-1.54--1.28)
Middle SDI	15-49 years	4040.25 (3287.55-5082.55)	3687.93 (3095.95-4454.8)	-0.09 (-0.06--0.12)	903.73 (735.36-1136.87)	596.3 (500.58-720.3)	-1.01 (-1.18--0.84)
Middle SDI	20-24 years	1239.56 (802.66-1792.81)	698.48 (485.24-951.56)	-0.44 (-0.4--0.47)	1403.29 (908.69-2029.62)	805.93 (559.89-1097.94)	-1.58 (-1.73--1.42)
Middle SDI	25-29 years	1062.44 (757.11-1460.69)	1018.32 (762.08-1336.99)	-0.04 (0.01--0.08)	1418.33 (1010.72-1949.99)	1123.99 (841.17-1475.73)	-0.38 (-0.55--0.2)
Middle SDI	30-34 years	694.49 (494.33-961.67)	944.09 (692.07-1274.29)	0.36 (0.4-0.33)	1156.74 (823.35-1601.74)	956.01 (700.8-1290.38)	0.05 (-0.31-0.41)
Middle SDI	35-39 years	404.1 (285.03-549.02)	560.25 (407.61-740.83)	0.39 (0.43-0.35)	729.02 (514.2-990.45)	611.31 (444.76-808.34)	-0.14 (-0.46-0.18)
Middle SDI	40-44 years	151.7 (109.49-196.58)	188.96 (141.48-239.53)	0.25 (0.29-0.22)	359 (259.11-465.21)	230.86 (172.86-292.65)	-1.21 (-1.49--0.94)
Middle SDI	45-49 years	38.59 (29.32-47.65)	26.31 (21.14-31.71)	-0.32 (-0.28--0.33)	113.85 (86.5-140.58)	32.44 (26.06-39.1)	-3.63 (-3.86--3.41)
High-middle SDI	15-19 years	141.61 (91.53-207.62)	39.92 (27.44-56.18)	-0.72 (-0.7--0.73)	299.02 (193.27-438.39)	115.92 (79.68-163.15)	-2.89 (-3.03--2.74)
High-middle SDI	15-49 years	1486.5 (1147.39-1964.95)	1247.1 (1006.65-1559.97)	-0.16 (-0.12--0.21)	535.19 (413.1-707.44)	408.71 (329.91-511.25)	-0.14 (-0.57-0.3)
High-middle SDI	20-24 years	505.23 (311.05-766.59)	166.36 (109.79-236.5)	-0.67 (-0.65--0.69)	1049.48 (646.12-1592.4)	467.35 (308.45-664.4)	-2.26 (-2.4--2.11)
High-middle SDI	25-29 years	433.97 (289.42-621.95)	317.81 (226.03-439.51)	-0.27 (-0.22--0.29)	948.67 (632.68-1359.58)	788.42 (560.75-1090.36)	0.18 (-0.25-0.61)
High-middle SDI	30-34 years	248.08 (165.86-362.76)	400.79 (283.81-563.59)	0.62 (0.71-0.55)	594.23 (397.27-868.93)	778.38 (551.2-1094.54)	1.95 (1.44-2.46)
High-middle SDI	35-39 years	118.57 (76.76-171.4)	237.13 (167.81-322.56)	1 (1.19-0.88)	300.19 (194.35-433.95)	478.57 (338.65-650.96)	2.69 (2.21-3.18)
High-middle SDI	40-44 years	34 (22.98-46.06)	75.4 (56.26-95.12)	1.22 (1.45-1.07)	110.58 (74.74-149.81)	165.64 (123.61-208.96)	2.22 (1.68-2.76)
High-middle SDI	45-49 years	5.03 (3.67-6.48)	9.69 (7.87-11.83)	0.93 (1.14-0.83)	20.53 (14.97-26.41)	20.1 (16.32-24.52)	0.71 (0.28-1.14)
High SDI	15-19 years	110.21 (72.59-161.68)	22.79 (16.84-30.54)	-0.79 (-0.77--0.81)	345.83 (227.77-507.33)	78.34 (57.9-104.98)	-5.27 (-5.43--5.11)
High SDI	15-49 years	1230.57 (963.38-1609.07)	1233.64 (1021.92-1511.65)	0 (0.06--0.06)	542.8 (424.94-709.76)	507.34 (420.27-621.67)	-0.39 (-0.6--0.19)
High SDI	20-24 years	278.3 (173.65-425)	123.65 (88.14-169.06)	-0.56 (-0.49--0.6)	828.83 (517.16-1265.71)	392.25 (279.59-536.3)	-2.85 (-3.15--2.55)
High SDI	25-29 years	399.46 (274.75-569.82)	300.47 (226.68-393.94)	-0.25 (-0.17--0.31)	1114.37 (766.48-1589.63)	869.43 (655.92-1139.89)	-1.03 (-1.23--0.83)
High SDI	30-34 years	287.65 (194.95-416.01)	418.66 (305.7-566.74)	0.46 (0.57-0.36)	810.64 (549.39-1172.37)	1118.43 (816.66-1513.99)	0.79 (0.64-0.95)
High SDI	35-39 years	120.95 (83.51-170.77)	276.67 (199.94-371.53)	1.29 (1.39-1.18)	361.71 (249.75-510.69)	729.37 (527.1-979.44)	2.23 (2.16-2.3)
High SDI	40-44 years	29.75 (21.46-39.47)	84.16 (63.8-105.29)	1.83 (1.97-1.67)	95.27 (68.72-126.4)	229.24 (173.78-286.79)	2.93 (2.74-3.12)
High SDI	45-49 years	4.25 (3.21-5.29)	7.24 (5.77-8.49)	0.7 (0.8-0.6)	16.8 (12.7-20.94)	20.16 (16.08-23.65)	0.99 (0.44-1.54)

[truncated: 1 more sheets: Table S10]
